# Supplementary material for: Bis(3-methyl­phenolato-κO)(nitros­yl-κN)[tris­(3,5-dimethyl­pyrazol-1-yl-κN 2)hydridoborato]molybdenum(II)
Source: Acta Crystallogr Sect E Struct Rep Online. 2010 Sep 11;66(Pt 10):m1239–40. doi: 10.1107/S1600536810033763 (PMC2983427; doi:10.1107/S1600536810033763)
Supplement: Supplementary file 1 [file e-66-m1239-sup1.cif]

##############################################################################
###                                                                        ###
###        Electronic paper (Acta Crystallographica Section E)             ###
###                                                                        ###
##############################################################################
#                                                                            #
# This CIF contains the data in a paper accepted for publication in Acta     #
# Crystallographica Section E. It conforms to the requirements of Notes      #
# for Authors for Section E, and has been peer reviewed under the auspices   #
# of the IUCr Commission on Journals.                                        #
#                                                                            #
# Full details of the Crystallographic Information File format               #
# are given in the paper "The Crystallographic Information File (CIF):       #
# a New Standard Archive File for Crystallography" by S. R. Hall, F. H.      #
# Allen and I. D. Brown [Acta Cryst. (1991), A47, 655-685].                  #
#                                                                            #
# The current version of the core CIF dictionary is obtainable from          #
# ftp://ftp.iucr.org/pub/cif_core.dic. The current version number is 2.4.    #
#                                                                            #
# Software is freely available for graphical display of the structure(s) in  #
# this CIF.  For information consult the CIF home page http://www.iucr.org/  #
# cif/home.html                                                              #
#                                                                            #
# This file may be used for bona fide research purposes within the           #
# scientific community so long as proper attribution is given to the journal # 
# article from which it was obtained.                                        #
#                                                                            #
##############################################################################
                                             
data_global
_audit_creation_method     'WinGX routine CIF_UPDATE'
_audit_conform_dict_name     cif_core.dic
_audit_conform_dict_version     2.3
_journal_date_recd_electronic     2010-06-22
_journal_date_accepted     2010-08-20
_journal_name_full     'Acta Crystallographica, Section E'
_journal_year     2010
_journal_volume     66
_journal_issue     10
_journal_page_first     m1239
_journal_page_last     m1240
_journal_paper_category     QM
_journal_coeditor_code     RK2216
_publ_contact_author_name     'Wojciech Nitek'
_publ_contact_author_address
;
Faculty of Chemistry
Jagiellonian University
ul. R. Ingardena 3
30-069 Krak\'ow
Poland
;
_publ_contact_author_email     nitek@chemia.uj.edu.pl
_publ_contact_author_fax     '48126340515'
_publ_contact_author_phone     '48126632056'
_publ_section_title
;\
Bis(3-methylphenolato-\k<i>O</i>)(nitrosyl-\k<i>N</i>)[tris(3,5-\
dimethylpyrazol-1-yl-\k<i>N</i>^2^)hydridoborato]molybdenum(II)
;
loop_
    _publ_author_name
    _publ_author_footnote
    _publ_author_address
    'Nitek, Wojciech' .
;
Faculty of Chemistry
Jagiellonian University
ul. R. Ingardena 3
30-060 Krak\'ow
Poland
;
    'Roma\'nczyk, Piotr P.' .
;
Faculty of Chemical Engineering and Technology
Cracow University of Technology
ul. Warszawska 24
31-155 Krak\'ow
Poland
;
    'Lubera, Tomasz' .
;
Faculty of Chemical Engineering and Technology
Cracow University of Technology
ul. Warszawska 24
31-155 Krak\'ow
Poland
;
    'W\/lodarczyk, Andrzej J.' .
;
Faculty of Chemical Engineering and Technology
Cracow University of Technology
ul. Warszawska 24
31-155 Krak\'ow
Poland
;
data_I
_audit_creation_method     'WinGX routine CIF_UPDATE'
_chemical_name_systematic
;
Bis(3-methylphenolato-\k<i>O</i>)(nitrosyl-\k<i>N</i>)[tris(3,5-
dimethylpyrazol-1-yl-\k<i>N</i>^2^)hydridoborato]molybdenum(II)
;
_chemical_formula_moiety     'C29 H36 B1 Mo1 N7 O3'
_chemical_formula_sum     'C29 H36 B1 Mo1 N7 O3'
_chemical_formula_iupac     '[Mo (C15 H22 B1 N6) (C7 H7 O)2 (N O)]'
_chemical_formula_weight     637.40
_symmetry_cell_setting     triclinic
_symmetry_space_group_name_H-M     'P -1'
_symmetry_space_group_name_Hall     '-P 1'
loop_
    _symmetry_equiv_pos_as_xyz
    'x, y, z'
    '-x, -y, -z'
_cell_length_a     8.041(5)
_cell_length_b     13.562(5)
_cell_length_c     14.591(5)
_cell_angle_alpha     86.103(5)
_cell_angle_beta     83.533(5)
_cell_angle_gamma     74.597(5)
_cell_volume     1523.1(12)
_cell_formula_units_Z     2
_cell_measurement_reflns_used     6763
_cell_measurement_theta_min     0.998
_cell_measurement_theta_max     27.485
_cell_measurement_temperature     295(2)
_exptl_crystal_description     'prism'
_exptl_crystal_colour     'dark brown'
_exptl_crystal_size_max     0.22
_exptl_crystal_size_mid     0.15
_exptl_crystal_size_min     0.1
_exptl_crystal_density_diffrn     1.390
_exptl_crystal_density_method     'not measured'
_exptl_crystal_F_000     660
_exptl_absorpt_coefficient_mu     0.472
_exptl_absorpt_correction_type     multi-scan
_exptl_absorpt_process_details
                                  '(<i>DENZO-SMN</i>; Otwinowski & Minor, 1997)'
_exptl_absorpt_correction_T_min     0.9032
_exptl_absorpt_correction_T_max     0.9543
_diffrn_ambient_temperature     295(2)
_diffrn_radiation_type     'MoK\a'
_diffrn_radiation_wavelength     0.71069
_diffrn_measurement_device_type     'Nonius KappaCCD'
_diffrn_measurement_device     '95mm CCD camera on \k-goniostat'
_diffrn_measurement_method     '\w- and \f-scans'
_diffrn_reflns_number     12695
_diffrn_reflns_av_R_equivalents     0.0244
_diffrn_reflns_theta_min     2.89
_diffrn_reflns_theta_max     27.44
_diffrn_reflns_theta_full     27.44
_diffrn_measured_fraction_theta_max     0.992
_diffrn_measured_fraction_theta_full     0.992
_diffrn_reflns_limit_h_min     -10
_diffrn_reflns_limit_h_max     10
_diffrn_reflns_limit_k_min     -17
_diffrn_reflns_limit_k_max     17
_diffrn_reflns_limit_l_min     -18
_diffrn_reflns_limit_l_max     18
_refine_special_details
;
 Refinement of <i>F</i>^2^ against ALL reflections. The weighted
 <i>R</i>-factor <i>wR</i> and goodness of fit <i>S</i> are based on
 <i>F</i>^2^, conventional <i>R</i>-factors <i>R</i> are based on <i>F</i>,
 with <i>F</i> set to zero for negative <i>F</i>^2^. The threshold expression
 of <i>F</i>^2^ > \s(<i>F</i>^2^) is used only for calculating
 <i>R</i>-factors(gt) <i>etc</i>. and is not relevant to the choice of
 reflections for refinement. <i>R</i>-factors based on <i>F</i>^2^ are
 statistically about twice as large as those based on <i>F</i>, and
 <i>R</i>-factors based on ALL data will be even larger.
;
_reflns_number_total     6901
_reflns_number_gt     5801
_reflns_threshold_expression     I>2\s(I)
_refine_ls_structure_factor_coef     Fsqd
_refine_ls_matrix_type     full
_refine_ls_R_factor_gt     0.0409
_refine_ls_wR_factor_ref     0.1045
_refine_ls_goodness_of_fit_ref     1.08
_refine_ls_restrained_S_all     1.08
_refine_ls_number_reflns     6901
_refine_ls_number_parameters     383
_refine_ls_number_restraints     0
_refine_ls_hydrogen_treatment     mixed
_refine_ls_weighting_scheme     calc
_refine_ls_weighting_details
         'calc w=1/[\s^2^(Fo^2^)+(0.0476P)^2^+0.7213P] where P=(Fo^2^+2Fc^2^)/3'
_refine_ls_shift/su_max     0.001
_refine_diff_density_max     0.683
_refine_diff_density_min     -0.512
_refine_ls_extinction_method     '<i>SHELXL97</i> (Sheldrick, 2008)'
_refine_ls_extinction_coef     0.0117(12)
_refine_ls_extinction_expression
                                  'Fc^*^=kFc[1+0.001xFc^2^\l^3^/sin(2\q)]^-1/4^'
loop_
    _atom_type_symbol
    _atom_type_description
    _atom_type_scat_dispersion_real
    _atom_type_scat_dispersion_imag
    _atom_type_scat_source
    C C 0.003 0.002 'International Tables Vol C Tables 4.2.6.8 and 6.1.1.4'
    H H 0 0 'International Tables Vol C Tables 4.2.6.8 and 6.1.1.4'
    B B 0.001 0.001 'International Tables Vol C Tables 4.2.6.8 and 6.1.1.4'
    Mo Mo -1.683 0.686 'International Tables Vol C Tables 4.2.6.8 and 6.1.1.4'
    N N 0.006 0.003 'International Tables Vol C Tables 4.2.6.8 and 6.1.1.4'
    O O 0.011 0.006 'International Tables Vol C Tables 4.2.6.8 and 6.1.1.4'
_computing_data_collection     '<i>COLLECT</i> (Nonius, 1998)'
_computing_cell_refinement     '<i>SCALEPACK</i> (Otwinowski & Minor, 1997)'
_computing_data_reduction
                  '<i>DENZO</i> and <i>SCALEPACK</i> (Otwinowski & Minor, 1997)'
_computing_structure_solution     '<i>SIR97</i> (Altomare <i>et al.</i>, 1999)'
_computing_structure_refinement     '<i>SHELXL97</i> (Sheldrick, 2008)'
_computing_molecular_graphics     '<i>ORTEP-3</i> (Farrugia, 1997)'
_computing_publication_material     '<i>WinGX</i>  (Farrugia, 1999)'
loop_
    _atom_site_type_symbol
    _atom_site_label
    _atom_site_fract_x
    _atom_site_fract_y
    _atom_site_fract_z
    _atom_site_U_iso_or_equiv
    _atom_site_adp_type
    _atom_site_calc_flag
    _atom_site_refinement_flags
    _atom_site_occupancy
    _atom_site_disorder_assembly
    _atom_site_disorder_group
    B B1 0.0436(4) 0.5567(2) 0.2703(2) 0.0491(7) Uani d . 1 . .
    Mo Mo1 0.07282(3) 0.315037(17) 0.229233(15) 0.04338(10) Uani d . 1 . .
    N N11 0.1515(3) 0.43407(18) 0.13985(15) 0.0483(5) Uani d . 1 . .
    N N12 0.1411(3) 0.52830(17) 0.17426(15) 0.0478(5) Uani d . 1 . .
    C C13 0.2049(4) 0.5870(2) 0.1076(2) 0.0584(7) Uani d . 1 . .
    C C14 0.2583(4) 0.5300(3) 0.0305(2) 0.0667(9) Uani d . 1 . .
    H H14 0.3091 0.5504 -0.0255 0.08 Uiso calc R 1 . .
    C C15 0.2223(4) 0.4361(3) 0.0517(2) 0.0579(7) Uani d . 1 . .
    C C16 0.2551(5) 0.3471(3) -0.0090(2) 0.0787(10) Uani d . 1 . .
    H H16A 0.3245 0.2873 0.0206 0.118 Uiso calc R 1 . .
    H H16B 0.3152 0.3617 -0.0669 0.118 Uiso calc R 1 . .
    H H16C 0.1466 0.3351 -0.0197 0.118 Uiso calc R 1 . .
    C C17 0.2090(6) 0.6948(3) 0.1220(3) 0.0778(10) Uani d . 1 . .
    H H17A 0.0932 0.7386 0.1248 0.117 Uiso calc R 1 . .
    H H17B 0.2791 0.7176 0.0717 0.117 Uiso calc R 1 . .
    H H17C 0.2572 0.6972 0.1788 0.117 Uiso calc R 1 . .
    N N21 -0.1565(3) 0.44545(18) 0.25060(16) 0.0484(5) Uani d . 1 . .
    N N22 -0.1381(3) 0.53995(17) 0.26969(16) 0.0491(5) Uani d . 1 . .
    C C23 -0.2964(4) 0.6069(2) 0.2796(2) 0.0596(8) Uani d . 1 . .
    C C24 -0.4160(4) 0.5555(3) 0.2679(2) 0.0655(9) Uani d . 1 . .
    H H24 -0.5355 0.5827 0.2715 0.079 Uiso calc R 1 . .
    C C25 -0.3275(4) 0.4552(3) 0.2497(2) 0.0566(7) Uani d . 1 . .
    C C26 -0.4001(4) 0.3693(3) 0.2310(3) 0.0755(10) Uani d . 1 . .
    H H26A -0.3376 0.3357 0.1769 0.113 Uiso calc R 1 . .
    H H26B -0.5202 0.3956 0.2212 0.113 Uiso calc R 1 . .
    H H26C -0.3894 0.3213 0.2829 0.113 Uiso calc R 1 . .
    C C27 -0.3215(5) 0.7166(3) 0.2991(3) 0.0823(11) Uani d . 1 . .
    H H27A -0.268 0.7212 0.3536 0.123 Uiso calc R 1 . .
    H H27B -0.4432 0.7495 0.3083 0.123 Uiso calc R 1 . .
    H H27C -0.2694 0.7498 0.2478 0.123 Uiso calc R 1 . .
    N N31 0.1762(3) 0.38254(16) 0.33866(15) 0.0427(5) Uani d . 1 . .
    N N32 0.1396(3) 0.48717(16) 0.34540(15) 0.0439(5) Uani d . 1 . .
    C C33 0.2048(4) 0.5086(2) 0.42083(19) 0.0503(6) Uani d . 1 . .
    C C34 0.2859(4) 0.4179(2) 0.4624(2) 0.0550(7) Uani d . 1 . .
    H H34 0.3435 0.4095 0.5154 0.066 Uiso calc R 1 . .
    C C35 0.2656(4) 0.3409(2) 0.41023(19) 0.0478(6) Uani d . 1 . .
    C C36 0.3312(5) 0.2281(2) 0.4255(2) 0.0651(8) Uani d . 1 . .
    H H36A 0.3851 0.1979 0.3684 0.098 Uiso calc R 1 . .
    H H36B 0.2362 0.1997 0.4479 0.098 Uiso calc R 1 . .
    H H36C 0.4144 0.214 0.4701 0.098 Uiso calc R 1 . .
    C C37 0.1823(5) 0.6152(3) 0.4507(2) 0.0681(9) Uani d . 1 . .
    H H37A 0.2456 0.6505 0.4062 0.102 Uiso calc R 1 . .
    H H37B 0.2254 0.6125 0.5098 0.102 Uiso calc R 1 . .
    H H37C 0.0616 0.6508 0.4551 0.102 Uiso calc R 1 . .
    O O41 0.3084(3) 0.23057(15) 0.21148(14) 0.0557(5) Uani d . 1 . .
    C C42 0.3831(5) 0.1373(3) 0.1751(2) 0.0686(9) Uani d . 1 . .
    C C43 0.3018(7) 0.0590(3) 0.1884(3) 0.0873(12) Uani d . 1 . .
    H H43 0.1904 0.0701 0.2183 0.105 Uiso calc R 1 . .
    C C44 0.3901(10) -0.0373(4) 0.1560(4) 0.123(2) Uani d . 1 . .
    H H44 0.3371 -0.0908 0.1644 0.148 Uiso calc R 1 . .
    C C45 0.5542(10) -0.0536(5) 0.1120(4) 0.136(3) Uani d . 1 . .
    H H45 0.6119 -0.1184 0.0916 0.164 Uiso calc R 1 . .
    C C46 0.6349(7) 0.0241(5) 0.0976(3) 0.1104(19) Uani d . 1 . .
    C C47 0.5484(5) 0.1210(3) 0.1283(3) 0.0871(13) Uani d . 1 . .
    H H47 0.6008 0.1747 0.1175 0.104 Uiso calc R 1 . .
    C C48 0.8087(8) -0.0018(6) 0.0543(5) 0.169(3) Uani d . 1 . .
    H H48A 0.8837 0.0168 0.0928 0.254 Uiso calc R 1 . .
    H H48B 0.8129 0.0344 -0.0044 0.254 Uiso calc R 1 . .
    H H48C 0.846 -0.0742 0.0454 0.254 Uiso calc R 1 . .
    O O51 -0.0196(3) 0.24020(14) 0.33482(13) 0.0528(5) Uani d . 1 . .
    C C52 -0.1014(4) 0.1689(2) 0.3574(2) 0.0585(7) Uani d . 1 . .
    C C53 -0.1504(5) 0.1115(3) 0.2944(3) 0.0760(10) Uani d . 1 . .
    H H53 -0.1272 0.1236 0.2314 0.091 Uiso calc R 1 . .
    C C54 -0.2322(6) 0.0376(3) 0.3251(3) 0.0819(11) Uani d . 1 . .
    H H54 -0.2655 0.0004 0.2825 0.098 Uiso calc R 1 . .
    C C55 -0.2668(5) 0.0168(3) 0.4192(3) 0.0785(11) Uani d . 1 . .
    H H55 -0.3208 -0.0347 0.4388 0.094 Uiso calc R 1 . .
    C C56 -0.2208(4) 0.0727(2) 0.4834(3) 0.0641(8) Uani d . 1 . .
    C C57 -0.1373(4) 0.1480(2) 0.4516(2) 0.0586(7) Uani d . 1 . .
    H H57 -0.1045 0.1855 0.4942 0.07 Uiso calc R 1 . .
    C C58 -0.2607(6) 0.0553(3) 0.5851(3) 0.0866(12) Uani d . 1 . .
    H H58A -0.2717 -0.0133 0.5973 0.13 Uiso calc R 1 . .
    H H58B -0.3674 0.103 0.606 0.13 Uiso calc R 1 . .
    H H58C -0.1686 0.0649 0.6171 0.13 Uiso calc R 1 . .
    N N61 -0.0075(3) 0.26435(19) 0.14084(17) 0.0542(6) Uani d . 1 . .
    O O62 -0.0606(4) 0.2291(2) 0.07993(17) 0.0799(7) Uani d . 1 . .
    H H1 0.035(4) 0.641(2) 0.283(2) 0.053(8) Uiso d . 1 . .
loop_
    _atom_site_aniso_label
    _atom_site_aniso_U_11
    _atom_site_aniso_U_22
    _atom_site_aniso_U_33
    _atom_site_aniso_U_12
    _atom_site_aniso_U_13
    _atom_site_aniso_U_23
    B1 0.0534(18) 0.0410(15) 0.0496(17) -0.0084(13) -0.0011(13) -0.0013(12)
    Mo1 0.04415(14) 0.04337(14) 0.04167(14) -0.00827(9) -0.00681(9) -0.00342(9)
    N11 0.0433(12) 0.0542(13) 0.0430(12) -0.0067(10) -0.0002(9) -0.0021(10)
    N12 0.0471(12) 0.0482(12) 0.0464(12) -0.0117(10) -0.0030(9) 0.0055(9)
    C13 0.0569(17) 0.0637(18) 0.0535(17) -0.0177(14) -0.0071(13) 0.0157(14)
    C14 0.0624(19) 0.087(2) 0.0480(16) -0.0212(17) 0.0012(14) 0.0160(16)
    C15 0.0498(16) 0.077(2) 0.0420(14) -0.0106(14) -0.0006(12) 0.0019(13)
    C16 0.084(2) 0.096(3) 0.0488(18) -0.013(2) 0.0071(16) -0.0143(17)
    C17 0.094(3) 0.070(2) 0.075(2) -0.034(2) -0.017(2) 0.0232(18)
    N21 0.0401(11) 0.0553(13) 0.0472(12) -0.0094(10) -0.0024(9) 0.0010(10)
    N22 0.0443(12) 0.0478(12) 0.0483(12) -0.0014(10) -0.0022(9) 0.0001(10)
    C23 0.0516(16) 0.0640(18) 0.0469(15) 0.0106(14) -0.0009(12) 0.0037(13)
    C24 0.0375(14) 0.085(2) 0.0600(18) 0.0053(15) -0.0010(13) 0.0065(16)
    C25 0.0395(14) 0.078(2) 0.0488(15) -0.0120(14) -0.0020(11) 0.0077(14)
    C26 0.0498(18) 0.094(3) 0.087(3) -0.0272(18) -0.0093(16) 0.010(2)
    C27 0.081(3) 0.060(2) 0.086(3) 0.0149(18) -0.003(2) -0.0023(18)
    N31 0.0437(11) 0.0393(10) 0.0436(11) -0.0082(9) -0.0043(9) -0.0009(9)
    N32 0.0458(12) 0.0412(11) 0.0439(11) -0.0102(9) -0.0023(9) -0.0049(9)
    C33 0.0558(16) 0.0546(15) 0.0429(14) -0.0191(13) 0.0003(12) -0.0080(12)
    C34 0.0639(18) 0.0622(17) 0.0422(14) -0.0191(14) -0.0125(13) -0.0028(12)
    C35 0.0481(14) 0.0521(15) 0.0432(14) -0.0125(12) -0.0076(11) 0.0006(11)
    C36 0.079(2) 0.0523(16) 0.0625(19) -0.0095(15) -0.0258(16) 0.0074(14)
    C37 0.082(2) 0.0601(18) 0.066(2) -0.0222(17) -0.0030(17) -0.0216(15)
    O41 0.0541(11) 0.0497(11) 0.0579(12) 0.0004(9) -0.0110(9) -0.0110(9)
    C42 0.075(2) 0.067(2) 0.0519(17) 0.0139(17) -0.0235(15) -0.0163(15)
    C43 0.125(4) 0.0540(19) 0.078(3) -0.009(2) -0.022(2) -0.0086(18)
    C44 0.195(7) 0.059(2) 0.111(4) -0.001(3) -0.059(4) -0.017(2)
    C45 0.175(6) 0.094(4) 0.108(4) 0.057(4) -0.065(4) -0.056(3)
    C46 0.098(3) 0.115(4) 0.090(3) 0.045(3) -0.036(3) -0.051(3)
    C47 0.070(2) 0.097(3) 0.078(2) 0.021(2) -0.0231(19) -0.039(2)
    C48 0.122(5) 0.201(7) 0.151(6) 0.043(5) -0.025(4) -0.094(6)
    O51 0.0647(12) 0.0466(10) 0.0489(11) -0.0155(9) -0.0124(9) -0.0007(8)
    C52 0.0586(17) 0.0537(16) 0.0634(18) -0.0119(14) -0.0161(14) 0.0024(14)
    C53 0.100(3) 0.073(2) 0.068(2) -0.037(2) -0.030(2) 0.0079(17)
    C54 0.105(3) 0.069(2) 0.088(3) -0.039(2) -0.042(2) 0.0056(19)
    C55 0.081(2) 0.060(2) 0.103(3) -0.0299(18) -0.030(2) 0.0211(19)
    C56 0.0578(18) 0.0530(17) 0.076(2) -0.0084(14) -0.0079(15) 0.0113(15)
    C57 0.0628(18) 0.0496(16) 0.0618(18) -0.0116(14) -0.0101(14) 0.0040(13)
    C58 0.090(3) 0.073(2) 0.087(3) -0.015(2) 0.009(2) 0.013(2)
    N61 0.0602(15) 0.0551(14) 0.0491(13) -0.0144(11) -0.0125(11) -0.0046(11)
    O62 0.102(2) 0.0904(18) 0.0586(14) -0.0349(15) -0.0271(13) -0.0076(13)
_geom_special_details
;
 All s.u.'s (except the s.u. in the dihedral angle between two l.s. planes)
 are estimated using the full covariance matrix. The cell s.u.'s are taken
 into account individually in the estimation of s.u.'s in distances, angles
 and torsion angles; correlations between s.u.'s in cell parameters are only
 used when they are defined by crystal symmetry. An approximate (isotropic)
 treatment of cell s.u.'s is used for estimating s.u.'s involving l.s. planes.
;
loop_
    _geom_bond_atom_site_label_1
    _geom_bond_atom_site_label_2
    _geom_bond_site_symmetry_2
    _geom_bond_distance
    _geom_bond_publ_flag
    B1 N32 . 1.533(4) ?
    B1 N22 . 1.539(4) ?
    B1 N12 . 1.546(4) ?
    B1 H1 . 1.15(3) ?
    Mo1 N11 . 2.186(2) ?
    Mo1 N21 . 2.200(2) ?
    Mo1 N31 . 2.232(2) ?
    Mo1 O41 . 1.935(2) ?
    Mo1 O51 . 1.971(2) ?
    Mo1 N61 . 1.760(2) ?
    N11 C15 . 1.349(4) ?
    N11 N12 . 1.383(3) ?
    N12 C13 . 1.357(4) ?
    C13 C14 . 1.373(5) ?
    C13 C17 . 1.501(5) ?
    C14 C15 . 1.386(5) ?
    C14 H14 . 0.93 ?
    C15 C16 . 1.495(5) ?
    C16 H16A . 0.96 ?
    C16 H16B . 0.96 ?
    C16 H16C . 0.96 ?
    C17 H17A . 0.96 ?
    C17 H17B . 0.96 ?
    C17 H17C . 0.96 ?
    N21 C25 . 1.347(4) ?
    N21 N22 . 1.379(3) ?
    N22 C23 . 1.352(4) ?
    C23 C24 . 1.360(5) ?
    C23 C27 . 1.490(5) ?
    C24 C25 . 1.385(5) ?
    C24 H24 . 0.93 ?
    C25 C26 . 1.488(5) ?
    C26 H26A . 0.96 ?
    C26 H26B . 0.96 ?
    C26 H26C . 0.96 ?
    C27 H27A . 0.96 ?
    C27 H27B . 0.96 ?
    C27 H27C . 0.96 ?
    N31 C35 . 1.342(3) ?
    N31 N32 . 1.378(3) ?
    N32 C33 . 1.351(3) ?
    C33 C34 . 1.367(4) ?
    C33 C37 . 1.497(4) ?
    C34 C35 . 1.387(4) ?
    C34 H34 . 0.93 ?
    C35 C36 . 1.490(4) ?
    C36 H36A . 0.96 ?
    C36 H36B . 0.96 ?
    C36 H36C . 0.96 ?
    C37 H37A . 0.96 ?
    C37 H37B . 0.96 ?
    C37 H37C . 0.96 ?
    O41 C42 . 1.362(4) ?
    C42 C43 . 1.380(6) ?
    C42 C47 . 1.395(6) ?
    C43 C44 . 1.395(6) ?
    C43 H43 . 0.93 ?
    C44 C45 . 1.370(10) ?
    C44 H44 . 0.93 ?
    C45 C46 . 1.370(9) ?
    C45 H45 . 0.93 ?
    C46 C47 . 1.391(6) ?
    C46 C48 . 1.430(8) ?
    C47 H47 . 0.93 ?
    C48 H48A . 0.96 ?
    C48 H48B . 0.96 ?
    C48 H48C . 0.96 ?
    O51 C52 . 1.311(4) ?
    C52 C53 . 1.396(5) ?
    C52 C57 . 1.397(5) ?
    C53 C54 . 1.364(5) ?
    C53 H53 . 0.93 ?
    C54 C55 . 1.394(6) ?
    C54 H54 . 0.93 ?
    C55 C56 . 1.383(5) ?
    C55 H55 . 0.93 ?
    C56 C57 . 1.393(4) ?
    C56 C58 . 1.499(5) ?
    C57 H57 . 0.93 ?
    C58 H58A . 0.96 ?
    C58 H58B . 0.96 ?
    C58 H58C . 0.96 ?
    N61 O62 . 1.205(3) ?
loop_
    _geom_angle_atom_site_label_1
    _geom_angle_atom_site_label_2
    _geom_angle_atom_site_label_3
    _geom_angle_site_symmetry_1
    _geom_angle_site_symmetry_3
    _geom_angle
    _geom_angle_publ_flag
    N32 B1 N22 . . 109.8(2) ?
    N32 B1 N12 . . 109.9(2) ?
    N22 B1 N12 . . 106.9(2) ?
    N32 B1 H1 . . 109.4(15) ?
    N22 B1 H1 . . 111.0(15) ?
    N12 B1 H1 . . 109.7(15) ?
    N11 Mo1 N21 . . 78.50(9) ?
    N11 Mo1 N31 . . 83.91(8) ?
    N11 Mo1 O41 . . 88.87(9) ?
    N11 Mo1 O51 . . 163.39(8) ?
    N21 Mo1 N31 . . 84.92(9) ?
    N21 Mo1 O51 . . 89.71(9) ?
    N21 Mo1 O41 . . 163.62(9) ?
    N31 Mo1 N61 . . 178.48(10) ?
    O41 Mo1 O51 . . 100.29(9) ?
    N61 Mo1 O41 . . 96.67(11) ?
    N61 Mo1 O51 . . 98.05(10) ?
    N61 Mo1 N11 . . 94.57(10) ?
    N61 Mo1 N21 . . 94.71(11) ?
    O41 Mo1 N31 . . 83.40(9) ?
    O51 Mo1 N31 . . 83.43(8) ?
    C15 N11 N12 . . 106.6(2) ?
    C15 N11 Mo1 . . 133.1(2) ?
    N12 N11 Mo1 . . 120.27(16) ?
    C13 N12 N11 . . 109.4(2) ?
    C13 N12 B1 . . 130.2(3) ?
    N11 N12 B1 . . 119.9(2) ?
    N12 C13 C14 . . 107.6(3) ?
    N12 C13 C17 . . 122.9(3) ?
    C14 C13 C17 . . 129.5(3) ?
    C13 C14 C15 . . 107.1(3) ?
    C13 C14 H14 . . 126.5 ?
    C15 C14 H14 . . 126.5 ?
    N11 C15 C14 . . 109.4(3) ?
    N11 C15 C16 . . 122.5(3) ?
    C14 C15 C16 . . 128.1(3) ?
    C15 C16 H16A . . 109.5 ?
    C15 C16 H16B . . 109.5 ?
    H16A C16 H16B . . 109.5 ?
    C15 C16 H16C . . 109.5 ?
    H16A C16 H16C . . 109.5 ?
    H16B C16 H16C . . 109.5 ?
    C13 C17 H17A . . 109.5 ?
    C13 C17 H17B . . 109.5 ?
    H17A C17 H17B . . 109.5 ?
    C13 C17 H17C . . 109.5 ?
    H17A C17 H17C . . 109.5 ?
    H17B C17 H17C . . 109.5 ?
    C25 N21 N22 . . 107.0(2) ?
    C25 N21 Mo1 . . 132.7(2) ?
    N22 N21 Mo1 . . 120.31(16) ?
    C23 N22 N21 . . 109.1(2) ?
    C23 N22 B1 . . 130.5(3) ?
    N21 N22 B1 . . 120.2(2) ?
    N22 C23 C24 . . 107.8(3) ?
    N22 C23 C27 . . 122.6(3) ?
    C24 C23 C27 . . 129.6(3) ?
    C23 C24 C25 . . 107.5(3) ?
    C23 C24 H24 . . 126.2 ?
    C25 C24 H24 . . 126.2 ?
    N21 C25 C24 . . 108.6(3) ?
    N21 C25 C26 . . 123.3(3) ?
    C24 C25 C26 . . 128.1(3) ?
    C25 C26 H26A . . 109.5 ?
    C25 C26 H26B . . 109.5 ?
    H26A C26 H26B . . 109.5 ?
    C25 C26 H26C . . 109.5 ?
    H26A C26 H26C . . 109.5 ?
    H26B C26 H26C . . 109.5 ?
    C23 C27 H27A . . 109.5 ?
    C23 C27 H27B . . 109.5 ?
    H27A C27 H27B . . 109.5 ?
    C23 C27 H27C . . 109.5 ?
    H27A C27 H27C . . 109.5 ?
    H27B C27 H27C . . 109.5 ?
    C35 N31 N32 . . 106.5(2) ?
    C35 N31 Mo1 . . 132.66(18) ?
    N32 N31 Mo1 . . 120.68(15) ?
    C33 N32 N31 . . 109.4(2) ?
    C33 N32 B1 . . 131.7(2) ?
    N31 N32 B1 . . 118.9(2) ?
    N32 C33 C34 . . 107.9(2) ?
    N32 C33 C37 . . 123.3(3) ?
    C34 C33 C37 . . 128.7(3) ?
    C33 C34 C35 . . 106.6(2) ?
    C33 C34 H34 . . 126.7 ?
    C35 C34 H34 . . 126.7 ?
    N31 C35 C34 . . 109.6(2) ?
    N31 C35 C36 . . 122.3(2) ?
    C34 C35 C36 . . 128.1(3) ?
    C35 C36 H36A . . 109.5 ?
    C35 C36 H36B . . 109.5 ?
    H36A C36 H36B . . 109.5 ?
    C35 C36 H36C . . 109.5 ?
    H36A C36 H36C . . 109.5 ?
    H36B C36 H36C . . 109.5 ?
    C33 C37 H37A . . 109.5 ?
    C33 C37 H37B . . 109.5 ?
    H37A C37 H37B . . 109.5 ?
    C33 C37 H37C . . 109.5 ?
    H37A C37 H37C . . 109.5 ?
    H37B C37 H37C . . 109.5 ?
    Mo1 O41 C42 . . 134.2(2) ?
    O41 C42 C43 . . 121.2(4) ?
    O41 C42 C47 . . 118.3(4) ?
    C43 C42 C47 . . 120.5(4) ?
    C42 C43 C44 . . 118.7(5) ?
    C42 C43 H43 . . 120.6 ?
    C44 C43 H43 . . 120.6 ?
    C45 C44 C43 . . 120.6(6) ?
    C45 C44 H44 . . 119.7 ?
    C43 C44 H44 . . 119.7 ?
    C44 C45 C46 . . 121.1(5) ?
    C44 C45 H45 . . 119.5 ?
    C46 C45 H45 . . 119.5 ?
    C45 C46 C47 . . 119.4(5) ?
    C45 C46 C48 . . 116.7(6) ?
    C47 C46 C48 . . 123.9(7) ?
    C46 C47 C42 . . 119.8(5) ?
    C46 C47 H47 . . 120.1 ?
    C42 C47 H47 . . 120.1 ?
    C46 C48 H48A . . 109.5 ?
    C46 C48 H48B . . 109.5 ?
    H48A C48 H48B . . 109.5 ?
    C46 C48 H48C . . 109.5 ?
    H48A C48 H48C . . 109.5 ?
    H48B C48 H48C . . 109.5 ?
    Mo1 O51 C52 . . 143.54(19) ?
    O51 C52 C53 . . 124.7(3) ?
    O51 C52 C57 . . 117.0(3) ?
    C53 C52 C57 . . 118.3(3) ?
    C54 C53 C52 . . 120.2(4) ?
    C54 C53 H53 . . 119.9 ?
    C52 C53 H53 . . 119.9 ?
    C53 C54 C55 . . 121.2(3) ?
    C53 C54 H54 . . 119.4 ?
    C55 C54 H54 . . 119.4 ?
    C56 C55 C54 . . 120.1(3) ?
    C56 C55 H55 . . 120 ?
    C54 C55 H55 . . 120 ?
    C55 C56 C57 . . 118.4(3) ?
    C55 C56 C58 . . 121.8(3) ?
    C57 C56 C58 . . 119.7(3) ?
    C56 C57 C52 . . 121.8(3) ?
    C56 C57 H57 . . 119.1 ?
    C52 C57 H57 . . 119.1 ?
    C56 C58 H58A . . 109.5 ?
    C56 C58 H58B . . 109.5 ?
    H58A C58 H58B . . 109.5 ?
    C56 C58 H58C . . 109.5 ?
    H58A C58 H58C . . 109.5 ?
    H58B C58 H58C . . 109.5 ?
    Mo1 N61 O62 . . 179.3(3) ?
loop_
    _geom_torsion_atom_site_label_1
    _geom_torsion_atom_site_label_2
    _geom_torsion_atom_site_label_3
    _geom_torsion_atom_site_label_4
    _geom_torsion_site_symmetry_1
    _geom_torsion_site_symmetry_2
    _geom_torsion_site_symmetry_3
    _geom_torsion_site_symmetry_4
    _geom_torsion
    _geom_torsion_publ_flag
    N61 Mo1 N11 C15 . . . . -38.0(3) ?
    O41 Mo1 N11 C15 . . . . 58.6(3) ?
    O51 Mo1 N11 C15 . . . . -177.5(3) ?
    N21 Mo1 N11 C15 . . . . -131.9(3) ?
    N31 Mo1 N11 C15 . . . . 142.0(3) ?
    N61 Mo1 N11 N12 . . . . 146.0(2) ?
    O41 Mo1 N11 N12 . . . . -117.38(19) ?
    O51 Mo1 N11 N12 . . . . 6.6(4) ?
    N21 Mo1 N11 N12 . . . . 52.13(19) ?
    N31 Mo1 N11 N12 . . . . -33.90(19) ?
    C15 N11 N12 C13 . . . . 0.0(3) ?
    Mo1 N11 N12 C13 . . . . 176.92(18) ?
    C15 N11 N12 B1 . . . . 172.1(2) ?
    Mo1 N11 N12 B1 . . . . -11.0(3) ?
    N32 B1 N12 C13 . . . . -123.7(3) ?
    N22 B1 N12 C13 . . . . 117.2(3) ?
    N32 B1 N12 N11 . . . . 66.1(3) ?
    N22 B1 N12 N11 . . . . -53.0(3) ?
    N11 N12 C13 C14 . . . . -0.7(3) ?
    B1 N12 C13 C14 . . . . -171.7(3) ?
    N11 N12 C13 C17 . . . . 178.7(3) ?
    B1 N12 C13 C17 . . . . 7.7(5) ?
    N12 C13 C14 C15 . . . . 1.0(4) ?
    C17 C13 C14 C15 . . . . -178.3(3) ?
    N12 N11 C15 C14 . . . . 0.6(3) ?
    Mo1 N11 C15 C14 . . . . -175.7(2) ?
    N12 N11 C15 C16 . . . . 179.9(3) ?
    Mo1 N11 C15 C16 . . . . 3.6(5) ?
    C13 C14 C15 N11 . . . . -1.0(4) ?
    C13 C14 C15 C16 . . . . 179.8(3) ?
    N61 Mo1 N21 C25 . . . . 38.2(3) ?
    O41 Mo1 N21 C25 . . . . 172.2(3) ?
    O51 Mo1 N21 C25 . . . . -59.8(3) ?
    N11 Mo1 N21 C25 . . . . 132.0(3) ?
    N31 Mo1 N21 C25 . . . . -143.2(3) ?
    N61 Mo1 N21 N22 . . . . -142.2(2) ?
    O41 Mo1 N21 N22 . . . . -8.3(4) ?
    O51 Mo1 N21 N22 . . . . 119.75(19) ?
    N11 Mo1 N21 N22 . . . . -48.47(19) ?
    N31 Mo1 N21 N22 . . . . 36.33(19) ?
    C25 N21 N22 C23 . . . . -0.5(3) ?
    Mo1 N21 N22 C23 . . . . 179.83(18) ?
    C25 N21 N22 B1 . . . . -176.5(2) ?
    Mo1 N21 N22 B1 . . . . 3.8(3) ?
    N32 B1 N22 C23 . . . . 122.9(3) ?
    N12 B1 N22 C23 . . . . -117.9(3) ?
    N32 B1 N22 N21 . . . . -62.1(3) ?
    N12 B1 N22 N21 . . . . 57.1(3) ?
    N21 N22 C23 C24 . . . . 0.6(3) ?
    B1 N22 C23 C24 . . . . 176.1(3) ?
    N21 N22 C23 C27 . . . . -178.9(3) ?
    B1 N22 C23 C27 . . . . -3.4(5) ?
    N22 C23 C24 C25 . . . . -0.5(4) ?
    C27 C23 C24 C25 . . . . 179.0(3) ?
    N22 N21 C25 C24 . . . . 0.2(3) ?
    Mo1 N21 C25 C24 . . . . 179.8(2) ?
    N22 N21 C25 C26 . . . . 179.7(3) ?
    Mo1 N21 C25 C26 . . . . -0.7(4) ?
    C23 C24 C25 N21 . . . . 0.2(4) ?
    C23 C24 C25 C26 . . . . -179.3(3) ?
    O41 Mo1 N31 C35 . . . . -52.1(2) ?
    O51 Mo1 N31 C35 . . . . 49.1(2) ?
    N11 Mo1 N31 C35 . . . . -141.7(2) ?
    N21 Mo1 N31 C35 . . . . 139.4(2) ?
    O41 Mo1 N31 N32 . . . . 133.34(19) ?
    O51 Mo1 N31 N32 . . . . -125.45(19) ?
    N11 Mo1 N31 N32 . . . . 43.78(18) ?
    N21 Mo1 N31 N32 . . . . -35.16(18) ?
    C35 N31 N32 C33 . . . . -0.6(3) ?
    Mo1 N31 N32 C33 . . . . 175.22(17) ?
    C35 N31 N32 B1 . . . . 177.5(2) ?
    Mo1 N31 N32 B1 . . . . -6.7(3) ?
    N22 B1 N32 C33 . . . . -119.4(3) ?
    N12 B1 N32 C33 . . . . 123.3(3) ?
    N22 B1 N32 N31 . . . . 63.0(3) ?
    N12 B1 N32 N31 . . . . -54.3(3) ?
    N31 N32 C33 C34 . . . . 0.8(3) ?
    B1 N32 C33 C34 . . . . -177.0(3) ?
    N31 N32 C33 C37 . . . . -177.6(3) ?
    B1 N32 C33 C37 . . . . 4.6(5) ?
    N32 C33 C34 C35 . . . . -0.7(3) ?
    C37 C33 C34 C35 . . . . 177.6(3) ?
    N32 N31 C35 C34 . . . . 0.1(3) ?
    Mo1 N31 C35 C34 . . . . -174.97(19) ?
    N32 N31 C35 C36 . . . . -179.0(3) ?
    Mo1 N31 C35 C36 . . . . 5.9(4) ?
    C33 C34 C35 N31 . . . . 0.4(3) ?
    C33 C34 C35 C36 . . . . 179.4(3) ?
    N61 Mo1 O41 C42 . . . . -24.6(3) ?
    O51 Mo1 O41 C42 . . . . 74.9(3) ?
    N11 Mo1 O41 C42 . . . . -119.1(3) ?
    N21 Mo1 O41 C42 . . . . -158.3(3) ?
    N31 Mo1 O41 C42 . . . . 156.9(3) ?
    Mo1 O41 C42 C43 . . . . -37.3(5) ?
    Mo1 O41 C42 C47 . . . . 146.1(3) ?
    O41 C42 C43 C44 . . . . -174.9(4) ?
    C47 C42 C43 C44 . . . . 1.6(6) ?
    C42 C43 C44 C45 . . . . 0.0(7) ?
    C43 C44 C45 C46 . . . . -0.8(8) ?
    C44 C45 C46 C47 . . . . 0.0(8) ?
    C44 C45 C46 C48 . . . . 177.6(5) ?
    C45 C46 C47 C42 . . . . 1.6(6) ?
    C48 C46 C47 C42 . . . . -175.8(5) ?
    O41 C42 C47 C46 . . . . 174.2(3) ?
    C43 C42 C47 C46 . . . . -2.4(6) ?
    N61 Mo1 O51 C52 . . . . 5.9(3) ?
    O41 Mo1 O51 C52 . . . . -92.5(3) ?
    N11 Mo1 O51 C52 . . . . 145.0(3) ?
    N21 Mo1 O51 C52 . . . . 100.6(3) ?
    N31 Mo1 O51 C52 . . . . -174.5(3) ?
    Mo1 O51 C52 C53 . . . . 2.9(6) ?
    Mo1 O51 C52 C57 . . . . -178.7(2) ?
    O51 C52 C53 C54 . . . . 178.7(4) ?
    C57 C52 C53 C54 . . . . 0.4(6) ?
    C52 C53 C54 C55 . . . . -0.8(6) ?
    C53 C54 C55 C56 . . . . 1.2(6) ?
    C54 C55 C56 C57 . . . . -1.2(5) ?
    C54 C55 C56 C58 . . . . 178.0(4) ?
    C55 C56 C57 C52 . . . . 0.8(5) ?
    C58 C56 C57 C52 . . . . -178.3(3) ?
    O51 C52 C57 C56 . . . . -178.9(3) ?
    C53 C52 C57 C56 . . . . -0.4(5) ?
