# Supplementary material for: Bis(3-methyl­phenolato-κO)(nitros­yl-κN)[tris­(3,5-dimethyl­pyrazol-1-yl-κN 2)hydridoborato]molybdenum(II)
Source: Acta Crystallogr Sect E Struct Rep Online. 2010 Sep 11;66(Pt 10):m1239–40. doi: 10.1107/S1600536810033763 (PMC2983427; doi:10.1107/S1600536810033763)
Supplement: Supplementary file 2 [file e-66-m1239-Isup2.hkl]

#
# h,k,l, Fc-squared, Fo-squared, sigma(Fo-squared) and status flag
#
data_I
_shelx_title ' s8b in P 1                  New: P-1'
_shelx_refln_list_code          4
_shelx_F_calc_maximum      163.45
_exptl_crystal_F_000       659.78
_reflns_d_resolution_high  0.7712
 
loop_
 _symmetry_equiv_pos_as_xyz
 'x, y, z'
 '-x, -y, -z'
 
_cell_length_a     8.0410
_cell_length_b    13.5620
_cell_length_c    14.5910
_cell_angle_alpha  86.103
_cell_angle_beta   83.533
_cell_angle_gamma  74.597
 
_shelx_F_squared_multiplier     1.000
 
loop_
 _refln_index_h
 _refln_index_k
 _refln_index_l
 _refln_F_squared_calc
 _refln_F_squared_meas
 _refln_F_squared_sigma
 _refln_observed_status
   2   0   0     6171.38     5637.76    105.18 o
   3   0   0        0.11        1.68      3.52 o
   4   0   0      215.26      273.84      7.25 o
   5   0   0      256.06      243.75      6.69 o
   6   0   0      242.09      212.59      7.42 o
   7   0   0       51.60       52.58      5.22 o
   8   0   0      159.24      158.07     10.23 o
   9   0   0       52.36       57.55      6.32 o
  -9   1   0       24.69       24.23      6.12 o
  -8   1   0        2.43        2.27      6.37 o
  -7   1   0        3.52        3.25      4.58 o
  -6   1   0        0.56       -4.18      5.53 o
  -5   1   0      438.27      443.39     10.32 o
  -4   1   0     4214.00     4081.20     75.93 o
  -3   1   0     1669.76     1665.98     32.70 o
  -1   1   0     1260.32     1164.01     22.51 o
   2   1   0     1190.26     1401.28     34.31 o
   3   1   0      165.45      298.11     21.40 o
   4   1   0     1410.83     1330.83     32.09 o
   5   1   0      107.61      117.08      4.96 o
   6   1   0        0.44       -4.68      4.68 o
   7   1   0        0.34       -2.94      4.71 o
   8   1   0      169.69      185.98      8.74 o
   9   1   0      261.10      262.57     21.06 o
  10   1   0      114.19      114.48     14.84 o
  -9   2   0       53.10       63.39     13.92 o
  -8   2   0      180.54      184.04      8.91 o
  -7   2   0      384.31      372.21     11.73 o
  -6   2   0      377.36      371.09     10.11 o
  -5   2   0        0.85       20.02      8.97 o
  -4   2   0     1308.05     1373.83     27.19 o
  -3   2   0     8297.46     8279.78    131.82 o
  -2   2   0    21679.39    20584.54    458.51 o
  -1   2   0    15988.52    16739.55    539.29 o
   0   2   0     1815.82     1498.35     34.26 o
   1   2   0      258.06      186.19     10.02 o
   2   2   0     1083.53     1220.15     24.01 o
   3   2   0     1897.17     2117.05     51.59 o
   4   2   0      579.98      434.30     12.85 o
   5   2   0     2134.37     2265.82     55.51 o
   6   2   0      125.59      129.24      6.63 o
   7   2   0      211.66      243.31     13.93 o
   8   2   0       57.76       69.70      6.11 o
   9   2   0        8.79       14.16      4.78 o
  10   2   0       83.89       80.30      5.81 o
  -9   3   0       17.33       28.17      6.54 o
  -8   3   0       26.34       37.84      6.54 o
  -7   3   0      562.58      582.36     23.85 o
  -6   3   0      837.53      872.77     20.90 o
  -5   3   0      208.01      240.77      6.93 o
  -4   3   0       26.95       20.38      2.78 o
  -3   3   0      757.08      676.53     12.20 o
  -1   3   0      493.26      435.39     16.18 o
   0   3   0     4139.58     3666.85     48.71 o
   1   3   0     4078.21     3833.80     55.74 o
   2   3   0       33.13       48.96      2.35 o
   3   3   0     1436.40     1287.58     33.64 o
   4   3   0     1382.62     1240.03     20.95 o
   5   3   0      122.64      130.20      5.37 o
   6   3   0      887.91      852.82     19.05 o
   7   3   0      591.39      618.67     36.29 o
   8   3   0      489.69      470.80     23.59 o
   9   3   0      161.14      176.19      6.40 o
  10   3   0        0.83       10.74      5.95 o
  -9   4   0       10.91       30.18     10.06 o
  -8   4   0       22.89       53.32     11.90 o
  -7   4   0       21.97       22.15      3.46 o
  -6   4   0      238.19      234.08     10.07 o
  -5   4   0      430.99      430.67      9.61 o
  -4   4   0     2429.77     2344.07     44.99 o
  -3   4   0     5284.56     5109.99     94.22 o
  -2   4   0     2968.69     3155.80     75.64 o
  -1   4   0      819.02     1001.40     27.34 o
   0   4   0     1345.95     1358.79     29.47 o
   1   4   0      421.35      484.51     10.86 o
   2   4   0     3772.00     3580.37     52.75 o
   3   4   0     1022.51      981.70     18.32 o
   4   4   0     2148.16     2114.44     34.99 o
   5   4   0      896.67      845.46     15.25 o
   6   4   0        0.10       -1.80      3.11 o
   7   4   0        1.53       -5.46      7.13 o
   8   4   0      139.41      140.30     16.86 o
   9   4   0      169.29      190.45      7.72 o
  10   4   0       62.98       79.47      9.19 o
  -8   5   0       48.76       55.84     15.43 o
  -7   5   0      152.16      127.98     13.59 o
  -6   5   0        6.81       12.35      3.58 o
  -5   5   0        3.01        7.04     10.81 o
  -4   5   0      124.10      143.67      6.71 o
  -3   5   0        0.42        2.77      8.63 o
  -2   5   0     2886.53     2877.52     56.13 o
  -1   5   0     3816.33     3625.41     59.45 o
   0   5   0      856.21      880.64     14.84 o
   1   5   0      828.17      982.87     14.56 o
   2   5   0       70.41       54.48      6.21 o
   3   5   0       59.78       49.78      4.95 o
   4   5   0     1621.07     1657.86     27.37 o
   5   5   0     2306.34     2455.11     40.67 o
   6   5   0     1465.65     1450.03     33.05 o
   7   5   0      365.82      363.62      8.98 o
   8   5   0       20.48       17.81      7.71 o
   9   5   0        3.94       11.00      3.10 o
  10   5   0        4.72       -5.34      8.85 o
  -8   6   0        0.82       14.25     12.91 o
  -7   6   0       16.63       22.30     13.25 o
  -6   6   0      861.55      823.87     29.87 o
  -5   6   0      601.83      573.40     20.41 o
  -4   6   0      900.05      912.86     39.12 o
  -3   6   0     1492.53     1631.30     33.38 o
  -2   6   0       13.46        1.55      6.46 o
  -1   6   0      468.43      553.10     10.76 o
   0   6   0      121.67       78.70      3.08 o
   1   6   0     1138.01      803.12     23.31 o
   2   6   0     1208.90     1138.38     16.49 o
   3   6   0      687.82      702.01     11.97 o
   4   6   0       15.01       25.78      3.50 o
   5   6   0        0.26       -1.51      8.80 o
   6   6   0      229.89      252.76      8.64 o
   7   6   0      700.06      728.16     20.02 o
   8   6   0       84.62       97.85     21.13 o
   9   6   0      136.67      140.75      8.40 o
  10   6   0       42.92       71.76     39.82 o
  -8   7   0       33.97       48.46     11.07 o
  -7   7   0       22.38       54.32     12.91 o
  -6   7   0       18.97       14.23      7.65 o
  -5   7   0      371.79      377.24     23.75 o
  -4   7   0       25.90       30.01     11.49 o
  -3   7   0     1329.97     1387.17     30.12 o
  -2   7   0     2221.09     2320.61     57.55 o
  -1   7   0       82.02       80.14      3.77 o
   0   7   0      163.58      178.17      4.39 o
   1   7   0      270.01      237.77      4.73 o
   2   7   0     1067.48     1132.02     16.58 o
   3   7   0     3459.74     3675.07     54.18 o
   4   7   0     1094.05     1139.70     18.15 o
   5   7   0      840.63      799.51     18.60 o
   6   7   0      239.73      239.88     10.49 o
   7   7   0        0.45        4.59      4.77 o
   8   7   0        2.23        1.11      8.47 o
   9   7   0       33.76       39.42     15.93 o
  10   7   0       28.89       42.54      9.46 o
  -7   8   0      203.10      202.30     12.58 o
  -6   8   0      285.85      294.54     13.46 o
  -5   8   0      171.37      156.01      9.11 o
  -4   8   0       13.85        6.99     10.73 o
  -3   8   0        5.88        2.64      9.14 o
  -2   8   0      285.12      319.13     33.32 o
  -1   8   0     1260.59     1246.50     22.59 o
   0   8   0     1066.67      972.90     15.87 o
   1   8   0      310.70      335.23      6.81 o
   2   8   0       38.05       34.36      2.79 o
   3   8   0        4.46        0.29      2.90 o
   4   8   0       40.29       33.88      3.61 o
   5   8   0      654.64      655.51     16.28 o
   6   8   0      586.26      621.98     16.35 o
   7   8   0      247.75      276.99     10.42 o
   8   8   0       90.67      107.48      8.01 o
   9   8   0       15.21       49.11     36.13 o
  10   8   0        5.90       -9.39     15.76 o
  -7   9   0       13.59       15.59     10.39 o
  -6   9   0       76.84       81.22     10.82 o
  -5   9   0      259.27      223.88     14.43 o
  -4   9   0      488.80      521.58     17.17 o
  -3   9   0      256.75      277.89     22.15 o
  -2   9   0       24.20       36.94      7.46 o
  -1   9   0        1.47       -6.28     14.42 o
   0   9   0      472.50      562.30     21.42 o
   1   9   0     1351.82     1368.10     22.00 o
   2   9   0     1351.26     1356.71     20.15 o
   3   9   0     1728.21     1877.46     27.03 o
   4   9   0      597.53      604.10     17.23 o
   5   9   0       31.33       36.55      2.29 o
   6   9   0       18.98       22.91      6.51 o
   7   9   0       38.92       45.39      6.14 o
   8   9   0       47.91       62.83      8.41 o
   9   9   0       89.66      101.86     10.40 o
  -6  10   0        2.37        3.73      6.37 o
  -5  10   0        8.31       19.41      5.61 o
  -4  10   0      168.81      142.40      8.00 o
  -3  10   0       94.85      107.17     13.08 o
  -2  10   0      250.31      231.66      9.98 o
  -1  10   0      594.89      588.00     11.67 o
   0  10   0        8.07       -4.02      4.02 o
   1  10   0       24.10       18.15      6.46 o
   2  10   0       74.56       79.68      4.75 o
   3  10   0      564.89      532.86      9.56 o
   4  10   0      652.90      694.47     24.62 o
   5  10   0      364.18      379.59      8.94 o
   6  10   0      164.00      145.61     16.52 o
   7  10   0       85.23       95.69     19.79 o
   8  10   0       17.04       43.66      8.62 o
   9  10   0       17.62       29.93      8.38 o
  -6  11   0       91.29       80.83     15.60 o
  -5  11   0       67.62       73.30      7.80 o
  -4  11   0       57.58       49.95      5.50 o
  -3  11   0        0.05       -4.36      8.30 o
  -2  11   0        1.13       -1.84      7.96 o
  -1  11   0      311.08      312.56      7.99 o
   0  11   0      914.60      881.01     22.37 o
   1  11   0      150.18      145.69      5.08 o
   2  11   0      378.83      424.50     19.22 o
   3  11   0      490.82      482.40      9.43 o
   4  11   0       62.22       58.40      5.37 o
   5  11   0      155.52      149.93      5.54 o
   6  11   0      134.51      147.16      8.24 o
   7  11   0      159.96      175.27      9.56 o
   8  11   0      151.21      157.93     10.55 o
   9  11   0       22.59       22.30     12.41 o
  -5  12   0       46.35       80.48     15.09 o
  -4  12   0      130.05      138.37     13.42 o
  -3  12   0      223.63      256.35     16.11 o
  -2  12   0       21.77       19.51      4.79 o
  -1  12   0        1.97       -2.80      3.27 o
   0  12   0        0.66       -3.01      3.01 o
   1  12   0      345.66      364.21      8.98 o
   2  12   0      187.63      176.87      5.71 o
   3  12   0      735.59      745.73     16.85 o
   4  12   0      908.37      871.52     16.65 o
   5  12   0       21.72       21.49      3.23 o
   6  12   0        8.74       -3.46      4.37 o
   7  12   0        1.44       -2.09      6.34 o
   8  12   0        9.07       -1.47      8.68 o
   9  12   0       29.38       16.43     15.09 o
  -4  13   0        3.76       -0.47     11.65 o
  -3  13   0       52.50       56.95      8.30 o
  -2  13   0      179.36      194.61      9.04 o
  -1  13   0      231.09      235.84      7.17 o
   0  13   0      390.98      417.71     24.76 o
   1  13   0      252.21      281.50      8.55 o
   2  13   0        0.56        1.88      7.29 o
   3  13   0       65.90       60.27      4.67 o
   4  13   0      308.33      308.60     16.95 o
   5  13   0      216.52      202.96      6.81 o
   6  13   0       62.12       57.84      3.42 o
   7  13   0       74.39       68.70      9.73 o
   8  13   0       49.77       49.63      9.39 o
  -3  14   0        6.24        1.45      9.06 o
  -2  14   0       15.43       16.94     10.90 o
  -1  14   0       98.50       95.01      7.38 o
   0  14   0      161.78      156.62      5.87 o
   1  14   0      236.83      222.58      8.09 o
   2  14   0      226.25      215.01      7.01 o
   3  14   0       56.43       61.15      5.37 o
   4  14   0        0.25        7.99      4.74 o
   5  14   0       18.77       10.42      4.22 o
   6  14   0       13.56       11.77      7.88 o
   7  14   0       27.75       24.61     20.87 o
   8  14   0       79.67      201.22     42.42 o
  -2  15   0      112.35      122.52     14.51 o
  -1  15   0       43.72       44.60      3.81 o
   0  15   0       20.03       35.24      5.45 o
   1  15   0        2.11        4.71      4.40 o
   2  15   0       82.31       82.75      5.95 o
   3  15   0      110.54      114.13      7.97 o
   4  15   0       92.27       85.43      6.22 o
   5  15   0       56.09       60.50      8.64 o
   6  15   0       27.60       32.63      4.31 o
   7  15   0        2.16       12.57      8.72 o
  -1  16   0       87.78       77.50     16.69 o
   0  16   0      104.97      102.98      5.86 o
   1  16   0      108.32      107.59      7.67 o
   2  16   0       16.88       23.61      5.47 o
   3  16   0       12.15       17.31      5.92 o
   4  16   0        3.56       10.36      5.62 o
   5  16   0       21.63       19.39      6.20 o
   6  16   0       69.64       48.56     17.77 o
   1  17   0       57.75       65.17      6.83 o
   2  17   0      122.29      118.40      7.28 o
   3  17   0       54.83       82.76      6.68 o
   4  17   0       14.49       20.78     17.35 o
   5  17   0        5.90       16.96     10.25 o
  -4 -17   1       69.12       61.79      7.70 o
  -3 -17   1       65.75       49.66     12.91 o
  -2 -17   1        7.05        0.68      6.22 o
  -1 -17   1        8.48        3.21      6.04 o
  -6 -16   1        1.60        6.77     11.99 o
  -5 -16   1       21.58       18.02      5.91 o
  -4 -16   1       73.07       72.70     15.68 o
  -3 -16   1       96.47       93.70      6.28 o
  -2 -16   1      103.78      105.74      6.18 o
  -1 -16   1       25.58       23.00      7.80 o
   0 -16   1        3.02        5.39     10.39 o
   1 -16   1        6.79        4.53      8.72 o
  -7 -15   1       47.96       36.72     10.06 o
  -6 -15   1       38.42       28.90      6.63 o
  -5 -15   1       31.55       18.52     11.90 o
  -4 -15   1       13.97       10.23      5.57 o
  -3 -15   1        0.89        0.55      4.79 o
  -2 -15   1       27.68       21.31      9.81 o
  -1 -15   1      117.09      120.51      7.88 o
   0 -15   1      132.98      125.51      6.81 o
   1 -15   1       85.98       94.44      7.51 o
   2 -15   1        8.93        9.72      9.30 o
  -8 -14   1        7.47      103.28     30.68 o
  -7 -14   1        4.79       12.64     32.61 o
  -6 -14   1       12.25       11.94      6.04 o
  -5 -14   1      124.53      109.97      5.27 o
  -4 -14   1      196.06      210.42      8.56 o
  -3 -14   1      147.47      153.92     14.68 o
  -2 -14   1       73.48       65.99      4.84 o
  -1 -14   1        2.48        2.78      4.22 o
   0 -14   1       61.01       62.84      8.30 o
   1 -14   1      102.69       98.61     12.07 o
   2 -14   1      118.41      119.97      7.52 o
   3 -14   1       65.01       72.39      7.93 o
  -8 -13   1       38.49       57.85     13.75 o
  -7 -13   1       35.71       23.38     10.31 o
  -6 -13   1       86.19       88.78      6.84 o
  -5 -13   1       17.02       10.30      7.88 o
  -4 -13   1      115.20      101.51      7.55 o
  -3 -13   1      249.35      238.51      8.43 o
  -2 -13   1      439.97      451.93     10.97 o
  -1 -13   1      478.53      448.50     31.15 o
   0 -13   1       71.30       62.45      4.36 o
   1 -13   1        4.15        2.23      2.78 o
   2 -13   1        1.43        4.53      8.80 o
   3 -13   1        4.53       14.09      7.19 o
  -8 -12   1       42.17       61.12      9.06 o
  -7 -12   1      105.68      106.74     17.44 o
  -6 -12   1      219.23      224.96     10.36 o
  -5 -12   1      255.83      260.74      6.93 o
  -4 -12   1       38.47       31.58      3.94 o
  -3 -12   1       82.31       66.74      4.27 o
  -2 -12   1      202.99      195.09      6.46 o
  -1 -12   1      113.94      127.61      8.64 o
   0 -12   1      587.66      592.79     11.78 o
   1 -12   1      334.28      346.05     16.28 o
   2 -12   1      160.31      167.25     10.24 o
   3 -12   1      163.82      155.52      9.04 o
   4 -12   1        0.29       -6.29     12.66 o
   5 -12   1       24.58        8.89      8.38 o
  -9 -11   1       63.56       40.91     14.59 o
  -8 -11   1       18.76        3.48      8.30 o
  -7 -11   1        0.29        5.05     17.94 o
  -6 -11   1       25.49       43.38      5.95 o
  -5 -11   1       91.94       95.61      3.81 o
  -4 -11   1      450.76      422.92      9.39 o
  -3 -11   1      435.11      469.31      9.68 o
  -2 -11   1       74.53       94.18      3.91 o
  -1 -11   1      266.78      262.68      6.95 o
   0 -11   1        9.65       -0.42      3.20 o
   1 -11   1      213.65      198.13      6.17 o
   2 -11   1      114.90      113.61     11.32 o
   3 -11   1      182.25      175.25     11.66 o
   4 -11   1      286.07      266.55     12.29 o
   5 -11   1       51.36       51.51      9.24 o
   6 -11   1        1.30      -10.23     10.23 o
  -9 -10   1      107.78       91.37      8.89 o
  -8 -10   1      166.49      190.72     11.47 o
  -7 -10   1       68.23       99.38     30.85 o
  -6 -10   1       28.90       47.47      6.46 o
  -5 -10   1      125.09      113.54      8.13 o
  -4 -10   1        1.16        0.73      2.74 o
  -3 -10   1      484.57      480.44      9.91 o
  -2 -10   1      731.36      743.25     12.35 o
  -1 -10   1     1365.79     1456.01     54.29 o
   0 -10   1      967.34     1009.94     17.87 o
   1 -10   1      164.68      174.78      5.60 o
   2 -10   1       22.24       12.25      5.27 o
   3 -10   1       52.50       38.15     13.41 o
   4 -10   1       29.79       26.93      8.22 o
   5 -10   1      263.57      263.72     13.11 o
   6 -10   1      105.96       97.97     10.42 o
  -9  -9   1        1.67       -0.16     19.62 o
  -8  -9   1        0.91       -8.63      9.39 o
  -7  -9   1       20.12       27.29      6.71 o
  -6  -9   1      333.02      350.95     11.60 o
  -5  -9   1     1209.03     1243.38     29.88 o
  -4  -9   1     1387.63     1415.53     44.42 o
  -3  -9   1      131.65      166.98      4.59 o
  -2  -9   1      345.67      362.17      7.17 o
  -1  -9   1      198.78      194.70      9.90 o
   0  -9   1        0.50        1.45      7.29 o
   1  -9   1      355.45      362.13      8.82 o
   2  -9   1      737.11      758.49     19.38 o
   3  -9   1      369.71      370.77     14.99 o
   4  -9   1      231.80      220.79     15.77 o
   5  -9   1        4.37       10.09     12.91 o
   6  -9   1       69.48       79.96      9.05 o
   7  -9   1       36.89       35.38     11.07 o
 -10  -8   1       50.10       68.08     21.63 o
  -9  -8   1       26.68       43.12      8.59 o
  -8  -8   1      110.88      109.38      8.80 o
  -7  -8   1      131.61      128.14      7.26 o
  -6  -8   1      117.27      134.73      9.64 o
  -5  -8   1      789.00      801.67     19.09 o
  -4  -8   1     1276.57     1347.14     21.35 o
  -3  -8   1     1413.51     1339.70     24.13 o
  -2  -8   1      570.75      558.85      9.26 o
  -1  -8   1      645.09      672.76     13.14 o
   0  -8   1      675.03      738.20     13.09 o
   1  -8   1      183.92      175.82     10.82 o
   2  -8   1     1223.00     1266.23     34.65 o
   3  -8   1      527.29      578.54     15.74 o
   4  -8   1      632.14      642.00     18.33 o
   5  -8   1      596.76      619.24     24.44 o
   6  -8   1        0.97       -6.76      6.76 o
   7  -8   1        0.15        7.77     12.32 o
 -10  -7   1        4.37        8.38     10.39 o
  -9  -7   1        4.94       10.07      9.64 o
  -8  -7   1      175.09      208.13     10.01 o
  -7  -7   1      839.65      802.83     22.02 o
  -6  -7   1      107.17      125.53      6.02 o
  -5  -7   1       28.33       39.90     13.33 o
  -4  -7   1       20.38       13.35      4.15 o
  -3  -7   1      101.27       96.42      6.54 o
  -2  -7   1        0.54        6.62      3.77 o
  -1  -7   1      109.56       89.61      3.20 o
   0  -7   1     1606.30     1706.86     25.63 o
   1  -7   1     2617.10     2773.40     45.95 o
   2  -7   1       17.89       17.40      6.37 o
   3  -7   1       77.74       77.04      5.54 o
   4  -7   1       19.59       20.64      5.68 o
   5  -7   1      212.88      195.42      8.69 o
   6  -7   1      485.80      498.46     16.57 o
   7  -7   1      188.46      171.60     21.47 o
   8  -7   1       57.34       35.88     14.76 o
 -10  -6   1       19.95       20.02     13.33 o
  -9  -6   1       29.62       17.75      7.40 o
  -8  -6   1        2.45       10.33      7.38 o
  -7  -6   1      128.33      145.56      7.29 o
  -6  -6   1      395.98      385.47     26.03 o
  -5  -6   1      758.28      840.70     75.94 o
  -4  -6   1     1577.51     1581.29     30.43 o
  -3  -6   1     4945.70     5044.62     72.16 o
  -2  -6   1       71.10      100.45      3.13 o
  -1  -6   1      928.50      921.69     15.63 o
   0  -6   1      250.43      226.56      6.72 o
   1  -6   1     1253.22     1379.56     23.58 o
   2  -6   1     2896.35     2838.52     54.79 o
   3  -6   1     1107.62     1038.12     22.33 o
   4  -6   1      255.63      244.44     10.43 o
   5  -6   1        0.81        1.96      7.69 o
   6  -6   1        1.94        2.11      7.02 o
   7  -6   1       46.06       22.97      9.22 o
   8  -6   1       32.76       34.20     12.57 o
 -10  -5   1       41.34       37.43      7.45 o
  -9  -5   1      209.59      198.62      5.29 o
  -8  -5   1      119.07      108.11      9.98 o
  -7  -5   1      192.30      214.56     14.09 o
  -6  -5   1      181.82      154.32     13.25 o
  -5  -5   1      368.37      333.31      9.44 o
  -4  -5   1       55.52       35.37      4.16 o
  -3  -5   1      182.89      172.88      4.69 o
  -2  -5   1     3462.12     3289.13     48.66 o
  -1  -5   1      322.01      280.81      5.55 o
   0  -5   1     1829.02     1982.50     58.81 o
   1  -5   1      231.66      244.78      7.67 o
   2  -5   1       17.23       23.83      7.63 o
   3  -5   1      636.60      666.47     33.72 o
   4  -5   1     1018.94     1130.51     30.44 o
   5  -5   1     1272.16     1356.96     38.11 o
   6  -5   1      783.63      822.58     32.19 o
   7  -5   1        0.74       -1.17     10.90 o
   8  -5   1        0.97       -9.39     10.56 o
 -10  -4   1        3.95        7.52      9.47 o
  -9  -4   1       58.73       59.53      3.91 o
  -8  -4   1      111.78      134.65      5.53 o
  -7  -4   1      354.43      345.20      7.41 o
  -6  -4   1     1711.71     1747.81     30.72 o
  -5  -4   1     1555.49     1549.40     23.47 o
  -4  -4   1      411.00      382.40      9.32 o
  -3  -4   1      216.52      177.81      9.32 o
  -2  -4   1     1596.46     1561.37     24.16 o
  -1  -4   1     3337.51     3154.99     64.58 o
   0  -4   1     3955.04     3499.94     47.01 o
   1  -4   1     8567.06     8971.43    166.51 o
   2  -4   1     1415.37     1453.19     36.73 o
   3  -4   1        0.40       -7.13      7.13 o
   4  -4   1        0.23      -13.99     14.17 o
   5  -4   1        4.81        9.59      3.29 o
   6  -4   1      227.17      238.59      9.56 o
   7  -4   1      172.85      182.33     10.40 o
   8  -4   1       95.46      109.00      8.38 o
   9  -4   1       60.11       74.95     19.45 o
 -10  -3   1       97.47       95.00     16.10 o
  -9  -3   1       79.66       78.10     11.49 o
  -8  -3   1       12.79        7.34      4.21 o
  -7  -3   1        7.00        9.17      3.94 o
  -6  -3   1      213.17      200.58      9.14 o
  -5  -3   1     1003.62      983.32     25.30 o
  -4  -3   1      182.61      168.98     11.92 o
  -3  -3   1      248.14      208.33      9.91 o
  -2  -3   1      299.47      284.29     10.42 o
  -1  -3   1      893.43      977.65     24.14 o
   2  -3   1     5699.65     5568.17    130.02 o
   3  -3   1     7483.13     7651.39    120.50 o
   4  -3   1     3514.13     3365.07     54.55 o
   5  -3   1      215.31      192.27     11.58 o
   6  -3   1       80.23       75.99      4.66 o
   7  -3   1        1.65       11.07     11.23 o
   8  -3   1       68.55       62.38      6.88 o
   9  -3   1      113.53      114.88      9.39 o
 -10  -2   1       33.89       42.27     11.40 o
  -9  -2   1      265.39      260.55      8.75 o
  -8  -2   1      243.16      228.58      8.91 o
  -7  -2   1      448.84      472.30     14.13 o
  -6  -2   1      486.82      467.30     11.37 o
  -5  -2   1        5.18        4.89      6.45 o
  -4  -2   1      745.30      645.01     19.03 o
  -3  -2   1      143.67       74.15      4.74 o
  -2  -2   1     1100.01      995.69     19.75 o
  -1  -2   1    16335.28    16001.05    357.15 o
   2  -2   1      441.86      454.63      9.94 o
   3  -2   1       19.63       38.52      7.80 o
   4  -2   1      428.27      471.46      8.91 o
   5  -2   1      504.15      487.12     11.57 o
   6  -2   1      300.66      304.41     16.78 o
   7  -2   1      133.21      129.27      6.00 o
   8  -2   1       50.14       59.69      6.54 o
   9  -2   1        1.46       23.47      8.72 o
 -10  -1   1       20.16        6.78      8.02 o
  -9  -1   1       43.00       44.17      5.50 o
  -8  -1   1       71.72       93.72      5.40 o
  -7  -1   1      125.47      132.64      6.79 o
  -6  -1   1      328.87      300.28     12.00 o
  -5  -1   1      944.02     1041.78     21.65 o
  -4  -1   1      742.44      698.60     18.54 o
  -3  -1   1       88.47      139.08      8.05 o
  -2  -1   1      967.12     1048.45     26.72 o
  -1  -1   1      285.04      313.20      6.76 o
   1  -1   1     7670.09     6864.84    156.31 o
   3  -1   1     2169.80     2185.51     37.20 o
   4  -1   1      686.19      722.90     15.12 o
   5  -1   1        0.32       -5.36      5.36 o
   6  -1   1        5.54        7.66      3.38 o
   7  -1   1      211.20      214.14      8.05 o
   8  -1   1      370.34      369.21     12.76 o
   9  -1   1       63.24       68.41      9.22 o
  -9   0   1       61.13       60.08      6.90 o
  -8   0   1       87.00       90.30      5.48 o
  -7   0   1       24.63       24.71      8.89 o
  -6   0   1       82.81       87.02      5.36 o
  -5   0   1      721.58      732.98     15.27 o
  -4   0   1     1261.16     1177.20     24.40 o
  -3   0   1      670.26      604.77     13.65 o
  -2   0   1    10622.25     9833.33    220.95 o
  -1   0   1      722.15      703.57     49.38 o
   2   0   1      992.44     1083.82     26.62 o
   3   0   1      299.12      268.54      6.98 o
   4   0   1     1765.15     1696.80     33.29 o
   5   0   1      314.03      265.97      7.25 o
   6   0   1      368.95      343.33      9.88 o
   7   0   1       46.37       72.67     21.46 o
   8   0   1       46.96       52.52      6.28 o
   9   0   1       71.58       69.53     15.18 o
  10   0   1       85.46       74.96     12.74 o
  -9   1   1       20.14       29.97      5.20 o
  -8   1   1      108.46      103.53     10.31 o
  -7   1   1      153.56      155.92      7.38 o
  -6   1   1      300.66      310.16     15.27 o
  -5   1   1       36.33       23.23      5.03 o
  -4   1   1        0.30       -3.22      3.22 o
  -3   1   1      694.05      654.00     14.49 o
  -2   1   1     6307.04     6493.68    149.52 o
   1   1   1     6560.15     6929.85    224.29 o
   2   1   1     1467.33     1406.38     27.95 o
   3   1   1      146.66      157.42      8.48 o
   4   1   1       14.55        7.45      3.01 o
   5   1   1     1533.18     1543.71     30.65 o
   6   1   1     1052.96     1059.77     22.13 o
   7   1   1      446.48      479.52     34.67 o
   8   1   1       20.05       28.11      6.12 o
   9   1   1       19.06       28.21     14.42 o
  10   1   1        7.80       15.09      8.89 o
  -9   2   1       11.68       26.25      5.80 o
  -8   2   1        2.59        3.35      4.43 o
  -7   2   1      174.13      203.62      7.98 o
  -6   2   1      214.14      222.28      7.37 o
  -5   2   1      526.40      532.00     12.26 o
  -4   2   1     1819.52     1744.46     33.80 o
  -3   2   1     1314.74     1318.45     23.24 o
  -2   2   1      686.72      609.64     19.31 o
  -1   2   1      156.24      139.34      5.21 o
   2   2   1     1385.17     1175.77     18.00 o
   3   2   1     1454.69     1478.24     25.37 o
   4   2   1       39.87       47.11      4.11 o
   5   2   1       62.86       37.53      3.56 o
   6   2   1        7.69        1.41      3.60 o
   7   2   1      132.51      143.34      6.11 o
   8   2   1      275.98      293.07     17.62 o
   9   2   1      277.99      265.92      8.64 o
  10   2   1       78.35       70.09      6.20 o
  -9   3   1       42.26       47.61      6.80 o
  -8   3   1      175.56      173.96     17.44 o
  -7   3   1       56.26       66.45      5.06 o
  -6   3   1        0.16       -3.02     13.50 o
  -5   3   1      281.03      281.31      8.00 o
  -4   3   1      472.11      484.04      9.74 o
  -3   3   1     3914.95     4038.83     65.60 o
  -2   3   1    14892.12    14920.15    713.33 o
  -1   3   1     8942.20     8625.31    197.01 o
   0   3   1     2862.30     3099.01     54.85 o
   2   3   1      308.76      344.28      5.59 o
   3   3   1      354.90      275.26     14.79 o
   4   3   1     1345.57     1061.94     18.12 o
   5   3   1     1334.38     1269.26     36.78 o
   6   3   1      533.40      518.00     23.35 o
   7   3   1       99.51      121.67      4.73 o
   8   3   1       22.23       23.56      4.61 o
   9   3   1      103.87       98.44      8.89 o
  10   3   1       92.17       84.07     17.27 o
  -9   4   1        5.23       19.95     12.07 o
  -8   4   1       85.52       82.58      6.99 o
  -7   4   1      206.27      203.88     10.87 o
  -6   4   1      308.92      307.27     18.80 o
  -5   4   1      339.91      304.50     10.66 o
  -4   4   1       32.60       38.82      5.78 o
  -3   4   1      270.49      251.96      7.02 o
  -2   4   1     2245.89     2257.83     43.99 o
  -1   4   1      181.35      216.77     14.36 o
   0   4   1      558.83      615.50     10.84 o
   1   4   1     3514.20     3136.21     41.89 o
   2   4   1     1056.17     1118.94     16.09 o
   3   4   1      122.93      120.80      3.06 o
   4   4   1       97.76       90.26      6.63 o
   5   4   1      186.74      162.42      9.56 o
   6   4   1     2237.24     2324.37     39.54 o
   7   4   1      726.98      780.58     16.25 o
   8   4   1      139.37      144.06      5.67 o
   9   4   1       55.35       61.04     18.61 o
  10   4   1        0.13       11.68      6.45 o
  -8   5   1        2.07        5.03      9.05 o
  -7   5   1        0.40       14.55      6.54 o
  -6   5   1      428.73      423.98     15.70 o
  -5   5   1      106.21       87.86      4.67 o
  -4   5   1     2887.99     2971.71     83.82 o
  -3   5   1     4616.32     5069.11     94.29 o
  -2   5   1      403.57      378.84      7.94 o
  -1   5   1      782.06      793.55     17.59 o
   0   5   1      140.64       79.27      2.86 o
   1   5   1     1450.64     1586.14     27.56 o
   2   5   1     5760.02     5699.31     75.23 o
   3   5   1     1293.68     1035.60     14.92 o
   4   5   1      528.74      477.74      9.23 o
   5   5   1      486.02      482.08      9.45 o
   6   5   1      233.64      237.48     17.79 o
   7   5   1      429.60      453.05     10.88 o
   8   5   1       76.63       89.44      5.11 o
   9   5   1      127.08      124.91     12.08 o
  10   5   1       55.38       64.73     10.53 o
  -8   6   1       55.48       59.02     10.23 o
  -7   6   1      141.76      152.12     11.57 o
  -6   6   1       98.25       83.07      6.07 o
  -5   6   1       93.03       94.03      5.86 o
  -4   6   1      110.64      121.43     24.49 o
  -3   6   1      763.83      803.63     14.75 o
  -2   6   1     2153.59     2269.29     38.40 o
  -1   6   1      904.06      918.17     38.85 o
   0   6   1      152.61       78.31      2.98 o
   1   6   1       60.82       96.99      4.53 o
   2   6   1      125.72      104.17      3.06 o
   3   6   1      103.45      120.89      3.34 o
   4   6   1      771.90      746.76     10.89 o
   5   6   1     1751.17     1777.92     30.41 o
   6   6   1      219.97      233.74      7.72 o
   7   6   1      138.00      127.16     16.35 o
   8   6   1       68.73       63.35      4.07 o
   9   6   1        1.70        5.63      5.28 o
  10   6   1        6.32       19.14     12.15 o
  -8   7   1       16.39       28.33      9.56 o
  -7   7   1       95.78       81.00     11.74 o
  -6   7   1      548.03      553.27     22.50 o
  -5   7   1     1681.80     1765.33     42.77 o
  -4   7   1      204.74      194.86      9.73 o
  -3   7   1        1.29       -8.54     16.85 o
  -2   7   1        1.66       -2.38      2.38 o
  -1   7   1     1003.48      984.14     15.85 o
   0   7   1       17.83        0.71      2.36 o
   1   7   1      128.95       88.25      3.34 o
   2   7   1     1103.28      908.56     30.20 o
   3   7   1     1739.70     1949.85     29.42 o
   4   7   1       10.79        6.17      1.95 o
   5   7   1      387.07      442.82      9.67 o
   6   7   1      195.68      195.93      5.57 o
   7   7   1      397.06      392.50     10.41 o
   8   7   1      329.57      321.88     12.09 o
   9   7   1      164.95      196.52     15.77 o
  10   7   1       31.51       42.46      9.02 o
  -7   8   1        3.32       19.11      7.88 o
  -6   8   1      125.56      118.73      7.37 o
  -5   8   1      681.97      659.57     17.57 o
  -4   8   1      414.78      409.03     12.79 o
  -3   8   1       10.80       18.79      4.44 o
  -2   8   1      302.88      332.15      6.05 o
  -1   8   1      522.31      515.22      9.52 o
   0   8   1        3.07       -1.33      2.96 o
   1   8   1       19.86       42.73      3.19 o
   2   8   1      549.95      572.38      9.86 o
   3   8   1     2764.85     2909.75     39.46 o
   4   8   1     1553.75     1620.08     25.19 o
   5   8   1      563.67      559.26     12.12 o
   6   8   1      228.42      232.76     24.25 o
   7   8   1        0.97       -2.97      4.42 o
   8   8   1       87.96       73.51      8.89 o
   9   8   1      103.74      110.83      9.66 o
  10   8   1       39.41       30.68     13.92 o
  -7   9   1       60.88       59.86     12.24 o
  -6   9   1       84.15       86.52      8.20 o
  -5   9   1        2.20        2.62      7.63 o
  -4   9   1       84.69       84.38      7.53 o
  -3   9   1       92.97       70.95      5.31 o
  -2   9   1       46.56       36.54      3.52 o
  -1   9   1     1280.62     1405.05     41.04 o
   0   9   1      918.39     1049.54     16.30 o
   1   9   1     1218.58     1167.86     19.31 o
   2   9   1      139.46      138.74      9.14 o
   3   9   1      443.16      424.78      9.24 o
   4   9   1     1640.23     1743.51     43.72 o
   5   9   1     1228.67     1280.35     21.80 o
   6   9   1      539.80      518.24     15.74 o
   7   9   1      217.25      228.98      9.11 o
   8   9   1       46.38       55.67      6.73 o
   9   9   1        0.08       38.53     40.91 o
  10   9   1        0.30       17.94     32.02 o
  -6  10   1       34.76       47.23      9.34 o
  -5  10   1      133.03      133.13     11.74 o
  -4  10   1       66.42       60.31      9.39 o
  -3  10   1      154.27      148.90     11.83 o
  -2  10   1      435.61      427.52      8.88 o
  -1  10   1       41.13       32.60      3.65 o
   0  10   1     1392.94     1427.60     23.18 o
   1  10   1      730.08      827.06     17.32 o
   2  10   1     1027.00     1182.61     20.12 o
   3  10   1      736.28      687.39     12.54 o
   4  10   1        0.41       -0.46      3.27 o
   5  10   1      106.86       90.34      4.43 o
   6  10   1       20.50       17.99      4.99 o
   7  10   1       63.30       63.06     12.91 o
   8  10   1       71.32       84.20      7.48 o
   9  10   1       52.52       67.92      8.94 o
  -6  11   1       16.22        8.05     13.25 o
  -5  11   1        7.56       17.92      9.05 o
  -4  11   1       82.14       91.55      8.21 o
  -3  11   1      267.67      281.09     10.11 o
  -2  11   1      582.25      596.47     10.66 o
  -1  11   1      777.53      826.20     16.35 o
   0  11   1        2.22       -2.56      5.11 o
   1  11   1      833.83      864.89     22.20 o
   2  11   1       68.59       54.37      4.70 o
   3  11   1      820.39      879.92     17.11 o
   4  11   1      441.84      420.32     10.14 o
   5  11   1       51.06       55.35      5.62 o
   6  11   1      150.38      158.89     15.10 o
   7  11   1       72.44       83.10     11.15 o
   8  11   1        2.51        4.75      5.20 o
   9  11   1       10.33      -13.08     18.27 o
  -5  12   1       51.58       49.63     12.24 o
  -4  12   1       14.34       26.92      7.55 o
  -3  12   1       43.28       36.96      6.11 o
  -2  12   1      226.18      245.78      8.99 o
  -1  12   1      469.76      439.11     10.74 o
   0  12   1      274.13      284.85      7.18 o
   1  12   1      145.89      179.40      6.02 o
   2  12   1      210.52      186.42      6.04 o
   3  12   1      124.93      132.73      6.54 o
   4  12   1       34.42       26.31      4.19 o
   5  12   1       74.17       65.30      4.32 o
   6  12   1       67.03       70.02      4.15 o
   7  12   1      176.10      173.74      9.70 o
   8  12   1      141.13      138.96      9.32 o
   9  12   1       19.34       46.11     19.62 o
  -4  13   1       99.93      107.23     10.91 o
  -3  13   1       58.57       61.14     11.49 o
  -2  13   1        0.69       -3.84      5.23 o
  -1  13   1       52.04       45.72      4.22 o
   0  13   1      143.49      127.94     13.17 o
   1  13   1      244.02      214.47      6.85 o
   2  13   1      489.42      527.87     12.93 o
   3  13   1      302.10      278.47      8.58 o
   4  13   1      189.88      167.86      7.05 o
   5  13   1       68.97       55.84      4.78 o
   6  13   1        8.34        9.75      3.55 o
   7  13   1       10.29       18.11      7.88 o
   8  13   1       58.93       67.24     14.08 o
  -3  14   1       73.92       66.32      8.05 o
  -2  14   1       29.30       21.78      5.72 o
  -1  14   1       45.72       47.75      4.09 o
   0  14   1      176.98      206.79      7.02 o
   1  14   1       64.24       63.88      8.47 o
   2  14   1       11.16        2.07      3.81 o
   3  14   1      111.37       94.30      6.11 o
   4  14   1      144.95      138.82     10.73 o
   5  14   1      168.70      167.27      9.39 o
   6  14   1      139.80      125.68      6.32 o
   7  14   1       33.84       57.68      7.55 o
  -2  15   1       24.12       32.61     16.35 o
  -1  15   1       56.17       57.98      7.71 o
   0  15   1      161.56      147.21      7.36 o
   1  15   1      260.38      263.65     14.18 o
   2  15   1      110.44      107.56      7.04 o
   3  15   1       26.08       13.78      5.61 o
   4  15   1        4.27        5.00      4.22 o
   5  15   1       12.06        8.24      4.43 o
   6  15   1       18.97       16.45      4.22 o
   7  15   1       27.05       11.07      8.22 o
  -1  16   1       36.90       48.40     10.90 o
   0  16   1        0.21       12.31      6.96 o
   1  16   1       72.36       74.89      5.97 o
   2  16   1      108.90       87.79     14.00 o
   3  16   1       55.60       69.22      9.05 o
   4  16   1      110.41       95.37     16.18 o
   5  16   1       87.31       89.94      6.90 o
   6  16   1        9.03       12.05      6.81 o
   1  17   1       38.73       48.13     16.77 o
   2  17   1        0.87        0.46      5.75 o
   3  17   1        8.41        7.63      6.16 o
   4  17   1       26.40       32.33      6.45 o
   5  17   1       46.24       23.81      9.76 o
  -4 -17   2        2.98       30.11     10.14 o
  -3 -17   2       37.51       53.24      6.93 o
  -2 -17   2      117.57      107.90     18.11 o
  -1 -17   2       79.93       78.82      7.57 o
  -6 -16   2       62.60       74.56     11.20 o
  -5 -16   2       90.00       72.22      8.36 o
  -4 -16   2       34.63       23.10      5.81 o
  -3 -16   2        2.73       -4.86      4.86 o
  -2 -16   2        1.71        0.84      6.04 o
  -1 -16   2       14.24       19.36      4.71 o
   0 -16   2       45.79       35.08      8.97 o
   1 -16   2       69.67       76.80     10.40 o
  -7 -15   2        0.22      -10.39     13.24 o
  -6 -15   2        3.66       16.56      7.46 o
  -5 -15   2       26.45       26.21     12.32 o
  -4 -15   2       73.02       68.39      6.96 o
  -3 -15   2       82.70       76.94     11.49 o
  -2 -15   2       47.01       48.29      4.80 o
  -1 -15   2       30.36       30.58      8.30 o
   0 -15   2        3.56       -2.99      4.58 o
   1 -15   2       10.50       17.32      5.28 o
   2 -15   2       63.91       80.65     11.07 o
  -7 -14   2       40.78       36.00      8.10 o
  -6 -14   2       87.31       74.15      8.02 o
  -5 -14   2       62.78       38.64      4.15 o
  -4 -14   2       19.07       14.18      4.16 o
  -3 -14   2        1.12        3.48     10.06 o
  -2 -14   2       54.09       67.14      4.70 o
  -1 -14   2      248.31      228.18      7.85 o
   0 -14   2      289.62      317.72      9.75 o
   1 -14   2      115.12       93.28      7.39 o
   2 -14   2        3.86       13.73     11.15 o
   3 -14   2       12.50       44.76      9.56 o
  -8 -13   2        2.74        6.54     10.90 o
  -7 -13   2        0.26       -6.25      6.25 o
  -6 -13   2       89.63       87.23      8.80 o
  -5 -13   2      397.24      401.10      9.90 o
  -4 -13   2      248.25      234.92      7.05 o
  -3 -13   2       50.16       42.56      9.14 o
  -2 -13   2       81.73       74.42      5.15 o
  -1 -13   2       25.95       34.90      5.37 o
   0 -13   2      520.58      504.59     11.16 o
   1 -13   2      309.83      313.00      9.54 o
   2 -13   2      140.73      134.27     10.82 o
   3 -13   2      114.87      113.27      9.27 o
   4 -13   2       33.41       25.99     10.90 o
  -8 -12   2       42.54       42.81      8.71 o
  -7 -12   2       80.87       77.26      8.38 o
  -6 -12   2       63.65       65.87      8.49 o
  -5 -12   2        3.12        3.77      9.14 o
  -4 -12   2      342.43      332.67      7.89 o
  -3 -12   2      387.76      432.96      9.61 o
  -2 -12   2      591.11      522.18     10.83 o
  -1 -12   2      542.72      592.14     22.09 o
   0 -12   2       53.21       50.60      3.88 o
   1 -12   2      252.32      245.06      7.93 o
   2 -12   2       44.71       42.31      5.85 o
   3 -12   2        9.40        9.50      7.05 o
   4 -12   2       94.14       71.21      9.79 o
   5 -12   2      106.82      103.97     13.42 o
  -9 -11   2        0.91       22.30     19.11 o
  -8 -11   2       45.88       36.00      8.13 o
  -7 -11   2      259.27      271.58     11.39 o
  -6 -11   2      507.18      527.10     17.19 o
  -5 -11   2      158.97      150.65     16.35 o
  -4 -11   2       54.82       40.79      5.11 o
  -3 -11   2      109.91       91.99      4.27 o
  -2 -11   2      482.15      508.50      9.72 o
  -1 -11   2      390.10      370.39      8.71 o
   0 -11   2      111.10      107.47      4.55 o
   1 -11   2       69.36       76.11      6.54 o
   2 -11   2      134.94      132.36     10.73 o
   3 -11   2      141.18      121.34     24.74 o
   4 -11   2        0.06        5.00      5.72 o
   5 -11   2       79.04       78.36      8.22 o
   6 -11   2       65.65       68.58     11.74 o
  -9 -10   2       56.53       56.51     12.74 o
  -8 -10   2       16.80       19.22      7.20 o
  -7 -10   2       10.14       18.29      4.98 o
  -6 -10   2      239.41      249.97     14.85 o
  -5 -10   2      511.59      535.48     15.93 o
  -4 -10   2      262.66      264.19      6.37 o
  -3 -10   2      246.29      219.24      6.38 o
  -2 -10   2      116.68      106.16      4.19 o
  -1 -10   2       42.37       35.18      8.80 o
   0 -10   2        1.42       -4.69      4.69 o
   1 -10   2        3.58        6.62      7.54 o
   2 -10   2       56.37       51.46      5.79 o
   3 -10   2      724.52      721.17     21.20 o
   4 -10   2      685.05      708.42     23.19 o
   5 -10   2       55.08       40.57      7.61 o
   6 -10   2        1.95        2.43      7.76 o
  -9  -9   2      124.82      118.38     12.33 o
  -8  -9   2      182.67      194.99     17.19 o
  -7  -9   2       37.47       51.29      6.27 o
  -6  -9   2        8.02        1.78      6.54 o
  -5  -9   2       29.16       17.36      5.87 o
  -4  -9   2      200.34      193.30      5.11 o
  -3  -9   2      344.45      379.30      7.48 o
  -2  -9   2      367.53      415.30      8.98 o
  -1  -9   2     1242.09     1284.19     21.38 o
   0  -9   2     1150.19     1260.96     22.83 o
   1  -9   2      647.27      666.51     13.39 o
   2  -9   2       68.11       55.84      5.85 o
   3  -9   2      444.11      451.76     13.80 o
   4  -9   2      802.95      830.96     30.23 o
   5  -9   2      371.13      366.14     14.07 o
   6  -9   2       91.77       96.28      9.50 o
   7  -9   2        3.49       27.16     10.56 o
  -9  -8   2        0.82       -0.53      6.55 o
  -8  -8   2        7.99       14.93     10.65 o
  -7  -8   2       84.31       93.21      7.77 o
  -6  -8   2      298.10      363.38     30.88 o
  -5  -8   2      612.56      632.21     16.22 o
  -4  -8   2      147.18      159.96      9.48 o
  -3  -8   2        7.70       -0.06      4.28 o
  -2  -8   2        0.09       -2.84      2.84 o
  -1  -8   2      306.14      277.38      5.64 o
   0  -8   2     1184.60     1216.19     17.69 o
   1  -8   2     2030.24     2132.11     36.35 o
   2  -8   2     1764.01     1854.57     40.05 o
   3  -8   2      338.11      325.73     10.88 o
   4  -8   2      150.87      128.59      7.19 o
   5  -8   2       50.58       43.03      7.01 o
   6  -8   2       29.61       30.14      7.93 o
   7  -8   2       59.93       79.14     34.63 o
 -10  -7   2       25.64       25.32     20.12 o
  -9  -7   2       49.89       86.98     21.71 o
  -8  -7   2       41.23       40.46      7.88 o
  -7  -7   2       52.87       47.71     10.06 o
  -6  -7   2      200.17      184.76      7.89 o
  -5  -7   2      478.55      550.00     14.48 o
  -4  -7   2      327.85      281.42      8.85 o
  -3  -7   2     1897.43     1981.68     29.11 o
  -2  -7   2     2133.71     2276.81     34.34 o
  -1  -7   2     1609.73     1739.26     26.90 o
   0  -7   2      657.28      677.82     10.64 o
   1  -7   2     1348.39     1371.48     50.13 o
   2  -7   2     1707.97     1775.06     44.49 o
   3  -7   2      979.28      999.68     23.33 o
   4  -7   2      258.25      289.11     10.76 o
   5  -7   2      123.34      121.52      7.16 o
   6  -7   2        2.43       23.09      6.23 o
   7  -7   2       17.57       30.49     13.66 o
   8  -7   2        8.70        2.51     19.11 o
 -10  -6   2        3.12       14.82     19.95 o
  -9  -6   2       34.52       32.12      7.63 o
  -8  -6   2      160.63      183.40      8.75 o
  -7  -6   2      879.24      913.66     29.51 o
  -6  -6   2      219.85      220.55      9.77 o
  -5  -6   2        8.48       25.10     11.74 o
  -4  -6   2       26.26       23.38      6.20 o
  -3  -6   2      547.57      436.93      7.88 o
  -2  -6   2     1308.69     1426.89     28.47 o
  -1  -6   2     1300.06     1417.11     22.14 o
   0  -6   2     1461.54     1453.22     20.51 o
   1  -6   2      223.21      208.18      4.44 o
   2  -6   2      726.74      649.00     14.81 o
   3  -6   2      165.39      177.50      6.17 o
   4  -6   2       75.48       44.44      9.39 o
   5  -6   2      140.41      149.47     15.01 o
   6  -6   2      451.44      446.55     18.83 o
   7  -6   2      127.73      103.48     14.42 o
   8  -6   2       51.17       50.47     16.94 o
 -10  -5   2       14.82       -1.13      8.71 o
  -9  -5   2        0.42       13.53     10.06 o
  -8  -5   2       15.52       13.05     10.90 o
  -7  -5   2      442.59      447.22     13.39 o
  -6  -5   2      673.30      693.78     17.07 o
  -5  -5   2      679.95      647.35     15.07 o
  -4  -5   2     1690.12     1815.11     36.41 o
  -3  -5   2     1550.61     1541.64     30.14 o
  -2  -5   2      659.93      666.60     12.86 o
  -1  -5   2     3441.79     3182.19    104.66 o
   0  -5   2     3741.78     3848.64     51.49 o
   1  -5   2     4409.59     4253.97     88.89 o
   2  -5   2     1524.21     1456.79     28.66 o
   3  -5   2     1218.15     1296.18     38.37 o
   4  -5   2       52.80       80.21     25.15 o
   5  -5   2      256.16      248.50     10.97 o
   6  -5   2        7.45        2.53     13.33 o
   7  -5   2       28.90       12.57     12.07 o
   8  -5   2       91.50       85.52     18.45 o
 -10  -4   2       35.48       37.90      9.22 o
  -9  -4   2      108.92      112.59      5.62 o
  -8  -4   2      114.70      109.88      4.14 o
  -7  -4   2       12.61       15.74     10.73 o
  -6  -4   2        1.53        2.18      4.11 o
  -5  -4   2      485.46      479.95     11.92 o
  -4  -4   2     1130.43     1147.49     23.12 o
  -3  -4   2     1249.51     1138.08     25.43 o
  -2  -4   2     2540.73     2888.49     48.28 o
  -1  -4   2     2361.02     2474.27     80.07 o
   0  -4   2        0.62       12.74      1.93 o
   1  -4   2      490.26      571.63     14.56 o
   2  -4   2      161.08      168.74      6.62 o
   3  -4   2       78.73       63.67      6.10 o
   4  -4   2     1995.67     1946.75     38.12 o
   5  -4   2      984.94     1026.08     25.08 o
   6  -4   2      229.06      216.61      8.56 o
   7  -4   2      211.57      218.09      9.39 o
   8  -4   2        9.44        8.55      5.36 o
   9  -4   2       17.50       47.78     21.29 o
 -10  -3   2        0.10       15.22      7.78 o
  -9  -3   2       29.20       34.49     15.34 o
  -8  -3   2      151.56      146.85      6.26 o
  -7  -3   2      598.46      605.20     16.29 o
  -6  -3   2     1033.33      982.18     20.76 o
  -5  -3   2      664.10      671.64     14.56 o
  -4  -3   2      253.93      224.39     14.86 o
  -3  -3   2     1332.05     1294.44     27.32 o
  -2  -3   2     3227.29     2630.26     50.77 o
  -1  -3   2     4828.65     4560.81     73.91 o
   0  -3   2     1577.90     1576.12     26.34 o
   1  -3   2     1390.12     1334.82     23.04 o
   2  -3   2      777.22      727.44     29.17 o
   3  -3   2        3.52        7.15      5.28 o
   4  -3   2      160.57      151.15     12.92 o
   5  -3   2      204.67      198.84      6.55 o
   6  -3   2      482.32      503.83     16.79 o
   7  -3   2      442.95      437.18     16.29 o
   8  -3   2      212.56      230.83     11.41 o
   9  -3   2       29.86       44.26      8.55 o
 -10  -2   2       84.65       86.79     26.16 o
  -9  -2   2       68.77       73.77     17.27 o
  -8  -2   2        0.21       -4.42      4.42 o
  -7  -2   2      384.06      401.23     10.69 o
  -6  -2   2      647.47      639.25     17.98 o
  -5  -2   2      404.90      334.65      8.26 o
  -4  -2   2       15.45       24.98      3.60 o
  -3  -2   2      735.65      722.67     15.66 o
  -2  -2   2     6256.38     6085.48    112.61 o
  -1  -2   2        5.87       10.63      1.68 o
   0  -2   2      870.06      872.68     13.70 o
   1  -2   2        2.97       46.92     18.53 o
   2  -2   2     1192.73     1153.76     22.92 o
   3  -2   2     5545.76     5412.90    105.35 o
   4  -2   2     2843.46     2821.09     52.61 o
   5  -2   2      134.03      148.46      6.71 o
   6  -2   2       69.86       63.39      5.37 o
   7  -2   2      131.65      122.44      7.04 o
   8  -2   2      224.31      256.68     13.25 o
   9  -2   2      172.97      172.76     12.08 o
  -9  -1   2      214.07      200.20      9.15 o
  -8  -1   2      234.47      235.94      8.95 o
  -7  -1   2       11.11       12.07      6.29 o
  -6  -1   2        1.46       -1.69      4.44 o
  -5  -1   2        0.80        1.36      4.27 o
  -4  -1   2      118.20       84.64      7.80 o
  -3  -1   2     1771.51     1630.91     33.19 o
  -2  -1   2    12206.64    12208.04    223.91 o
  -1  -1   2     6457.56     6689.65    216.23 o
   0  -1   2     6812.03     6398.03    182.61 o
   1  -1   2       92.00      113.60      3.85 o
   2  -1   2      314.64      391.21      8.74 o
   3  -1   2      338.47      330.93      8.31 o
   4  -1   2     5783.24     5839.75    107.23 o
   5  -1   2      970.31      935.85     19.22 o
   6  -1   2      163.44      164.80      6.05 o
   7  -1   2       20.51       20.96      5.53 o
   8  -1   2       27.28       27.50      7.54 o
   9  -1   2       26.94       17.77      9.39 o
  -9   0   2       29.95       35.29     10.56 o
  -8   0   2      167.59      174.86     14.68 o
  -7   0   2       21.66       21.74      4.16 o
  -6   0   2       86.76      108.24      4.77 o
  -5   0   2      651.35      639.16     21.44 o
  -4   0   2     3181.66     3312.23     55.05 o
  -3   0   2      266.17      261.88      7.10 o
  -2   0   2     2395.26     2570.80     49.24 o
  -1   0   2      528.64      534.51     11.35 o
   1   0   2     7509.55     8451.94    190.09 o
   2   0   2    11839.86    11274.71    513.95 o
   3   0   2      646.86      654.91     21.98 o
   4   0   2      968.91     1028.45     21.67 o
   5   0   2      668.41      694.83     14.66 o
   6   0   2      107.41       88.70     13.33 o
   7   0   2      163.03      192.91     12.66 o
   8   0   2      324.45      349.90     14.60 o
   9   0   2      105.86      103.30      7.71 o
  10   0   2        0.76       13.75     10.06 o
  -9   1   2       52.94       60.72      6.32 o
  -8   1   2       37.49       28.93      5.70 o
  -7   1   2        1.47       -0.25      6.79 o
  -6   1   2        5.29        8.11      5.28 o
  -5   1   2      490.23      507.15     10.20 o
  -4   1   2     3482.47     3448.11     57.27 o
  -3   1   2     6212.16     6152.46     99.38 o
  -2   1   2     1760.78     1656.30     40.45 o
  -1   1   2        4.06       12.98      2.00 o
   0   1   2     4428.78     3943.93     56.93 o
   1   1   2     5467.88     4702.67     88.28 o
   2   1   2     2836.41     3034.67     56.67 o
   3   1   2      856.20      785.50     14.49 o
   4   1   2      127.57      113.75      4.34 o
   5   1   2      453.99      428.20     10.48 o
   6   1   2      102.63       96.90      5.27 o
   7   1   2       35.62       38.87      4.47 o
   8   1   2      129.95      131.64     20.13 o
   9   1   2      169.93      171.42      8.89 o
  10   1   2       82.42      106.31     14.92 o
  -9   2   2       47.52       62.73      6.41 o
  -8   2   2      128.21      129.66      6.45 o
  -7   2   2      378.21      376.23     10.79 o
  -6   2   2      371.01      389.20     13.68 o
  -5   2   2       40.62       54.35      4.09 o
  -4   2   2      434.26      463.89      9.03 o
  -3   2   2     2355.02     2282.08     38.47 o
  -2   2   2     3784.67     3774.16     61.98 o
  -1   2   2     2279.90     2202.26     36.64 o
   0   2   2     2428.00     2260.90     30.91 o
   1   2   2     3761.45     3153.58     51.67 o
   2   2   2      229.23      236.30      4.56 o
   3   2   2       18.19        1.55      7.04 o
   4   2   2       68.58       59.47      2.98 o
   5   2   2      995.57      978.57     17.60 o
   6   2   2      770.42      718.35     14.14 o
   7   2   2      508.89      553.32     12.83 o
   8   2   2       51.98       59.32      6.37 o
   9   2   2        9.13        6.87      4.53 o
  10   2   2       58.62       60.36      6.20 o
  -9   3   2        1.25       16.96     28.08 o
  -8   3   2        7.00       15.02      4.82 o
  -7   3   2      484.42      504.09     15.95 o
  -6   3   2      601.79      595.21     13.07 o
  -5   3   2      831.68      885.45     16.62 o
  -4   3   2     1243.21     1127.04     19.80 o
  -3   3   2        5.83       12.91      2.85 o
  -2   3   2      644.94      638.79     12.50 o
  -1   3   2      251.30      276.02      6.21 o
   0   3   2      321.39      345.43     17.58 o
   1   3   2      961.28     1192.19     21.03 o
   2   3   2     2434.76     2538.93     37.53 o
   3   3   2     2444.91     2188.44     33.57 o
   4   3   2     1254.25     1304.70     27.11 o
   5   3   2       64.77       60.10      9.14 o
   6   3   2      371.80      348.83     11.08 o
   7   3   2      320.03      346.00      8.31 o
   8   3   2      399.17      393.42     15.53 o
   9   3   2      146.12      168.23      7.72 o
  10   3   2       14.58       20.12      5.53 o
  -8   4   2      106.34       90.16      7.66 o
  -7   4   2        1.61        7.08      5.02 o
  -6   4   2      321.68      316.90     10.20 o
  -5   4   2        0.53       14.23     12.57 o
  -4   4   2     1182.58     1182.36     32.86 o
  -3   4   2     2673.78     2690.35     45.37 o
  -2   4   2     2336.36     2224.90     33.72 o
  -1   4   2     3112.28     3165.12     52.87 o
   0   4   2      258.01      340.06      6.97 o
   1   4   2      105.45      145.47      3.32 o
   2   4   2     3118.39     2978.82     43.71 o
   3   4   2     1578.14     1524.53     33.64 o
   4   4   2     3131.02     3182.34    108.85 o
   5   4   2     1196.44     1207.22     34.82 o
   6   4   2      167.14      151.64      5.13 o
   7   4   2        0.10        2.85      3.52 o
   8   4   2      175.78      169.05     13.08 o
   9   4   2      153.13      157.90      6.34 o
  10   4   2       36.96       35.55      6.04 o
  -8   5   2       92.29      104.81     10.23 o
  -7   5   2      118.82      107.05      6.30 o
  -6   5   2      187.41      170.37      7.04 o
  -5   5   2       74.61       79.05      7.80 o
  -4   5   2      108.49      114.46      4.59 o
  -3   5   2      246.71      232.44      5.97 o
  -2   5   2     3179.11     3559.53     52.61 o
  -1   5   2      470.59      483.35     13.87 o
   0   5   2     3026.95     2896.22     43.65 o
   1   5   2     2293.98     2505.77     34.65 o
   2   5   2      253.82      243.40      5.08 o
   3   5   2       89.41       85.51      2.67 o
   4   5   2      562.81      606.25     18.50 o
   5   5   2      477.02      508.75      9.72 o
   6   5   2      608.42      543.77     11.85 o
   7   5   2      700.97      680.97     15.35 o
   8   5   2       70.67       75.25     11.24 o
   9   5   2       36.45       44.90     16.26 o
  10   5   2        6.18       11.90      5.36 o
  -8   6   2        2.77       30.01     11.07 o
  -7   6   2       10.43       10.99      7.88 o
  -6   6   2      236.49      225.52      9.07 o
  -5   6   2      817.34      815.78     18.32 o
  -4   6   2      896.32      957.77     17.32 o
  -3   6   2     1728.37     1794.16     27.98 o
  -2   6   2       12.58        5.78      2.68 o
  -1   6   2     1244.01     1435.78     25.18 o
   0   6   2       28.00       31.80      2.85 o
   1   6   2      905.18      625.01     10.78 o
   2   6   2      672.33      543.68      8.38 o
   3   6   2     2692.87     2918.97     39.23 o
   4   6   2      253.75      188.18      4.27 o
   5   6   2       53.12       46.94      4.28 o
   6   6   2      163.42      163.61      5.17 o
   7   6   2      878.11      876.11     18.98 o
   8   6   2      201.68      201.13      7.27 o
   9   6   2      116.56      122.30     10.23 o
  10   6   2       60.04       62.04      9.73 o
  -7   7   2      148.40      141.89      9.39 o
  -6   7   2        0.34        5.35      5.28 o
  -5   7   2      269.57      260.46      7.24 o
  -4   7   2      387.84      419.70     11.16 o
  -3   7   2     1228.63     1239.99     20.91 o
  -2   7   2      578.21      558.94     13.11 o
  -1   7   2       21.43        5.79      3.66 o
   0   7   2      231.84      270.99      5.16 o
   1   7   2     2431.97     2711.52     40.96 o
   2   7   2        2.18       -3.35      3.35 o
   3   7   2     1451.01     1302.91     20.09 o
   4   7   2     1646.39     1795.30     24.66 o
   5   7   2      610.98      693.63     12.68 o
   6   7   2      108.21      115.79      7.55 o
   7   7   2      116.28      126.56     38.74 o
   8   7   2       41.88       48.19      4.02 o
   9   7   2        9.91       14.26      5.53 o
  10   7   2       21.10       71.59     18.44 o
  -7   8   2      188.46      169.75     11.74 o
  -6   8   2      212.31      193.69      9.33 o
  -5   8   2       36.30       33.05      5.33 o
  -4   8   2       24.91       25.49      3.52 o
  -3   8   2       74.19       65.70      3.38 o
  -2   8   2       51.88       61.15     10.40 o
  -1   8   2      140.91      139.15      4.32 o
   0   8   2     1381.84     1378.45     21.08 o
   1   8   2     4016.41     4337.65     70.98 o
   2   8   2     1788.80     1930.09     29.22 o
   3   8   2        3.12       -4.28      4.28 o
   4   8   2      502.37      530.58      9.66 o
   5   8   2      840.61      828.20     13.01 o
   6   8   2      428.78      413.06      9.93 o
   7   8   2      387.06      389.34     14.69 o
   8   8   2      372.74      381.24     13.68 o
   9   8   2       57.34       84.20      7.65 o
  10   8   2        4.46       -1.51     13.24 o
  -7   9   2       23.32       19.62      9.72 o
  -6   9   2       87.74      117.19     28.59 o
  -5   9   2       63.27       74.78     22.72 o
  -4   9   2      190.61      196.13     10.99 o
  -3   9   2      398.12      426.73      8.70 o
  -2   9   2      285.69      294.37      8.06 o
  -1   9   2       37.50       35.85      4.06 o
   0   9   2      107.98      105.38      4.37 o
   1   9   2      587.95      584.65     11.11 o
   2   9   2     1908.46     1912.03     29.70 o
   3   9   2      631.59      679.96     12.18 o
   4   9   2       51.99       54.64      4.11 o
   5   9   2      251.39      260.86      6.58 o
   6   9   2      164.14      155.78     13.84 o
   7   9   2       28.33       22.33      7.46 o
   8   9   2      143.52      143.76      9.64 o
   9   9   2       61.46       68.92     10.73 o
  10   9   2       16.53       97.58     24.14 o
  -6  10   2       30.98       29.69     15.09 o
  -5  10   2       71.24       64.87     11.15 o
  -4  10   2        1.51       -0.76      8.80 o
  -3  10   2      252.82      281.69      9.81 o
  -2  10   2      502.54      523.41     11.34 o
  -1  10   2      426.17      490.25     10.28 o
   0  10   2      205.39      182.45      5.04 o
   1  10   2      347.07      348.28      8.25 o
   2  10   2        0.45        0.36      7.71 o
   3  10   2     1645.83     1669.80     27.57 o
   4  10   2      969.26      926.32     16.74 o
   5  10   2      570.19      624.10     14.10 o
   6  10   2      355.75      365.89     10.66 o
   7  10   2      116.55      110.97     10.06 o
   8  10   2       17.24       12.91      7.54 o
   9  10   2        0.18        9.39      9.22 o
  -5  11   2       98.37       93.89      9.30 o
  -4  11   2      104.84       93.45      7.51 o
  -3  11   2        6.45        6.26      4.95 o
  -2  11   2        0.77        4.56      4.78 o
  -1  11   2       92.53       97.07      5.03 o
   0  11   2      399.16      420.73      8.54 o
   1  11   2      827.03      833.67     15.65 o
   2  11   2      189.28      185.38      5.72 o
   3  11   2       38.12       34.63      4.62 o
   4  11   2       62.90       45.43      7.29 o
   5  11   2        0.48       -3.26      5.53 o
   6  11   2       26.09       25.50      3.88 o
   7  11   2       72.25       74.29      9.22 o
   8  11   2       58.63       46.45      7.38 o
   9  11   2       57.33       59.02     16.60 o
  -5  12   2       40.15       43.76     10.40 o
  -4  12   2      118.91      105.23     10.57 o
  -3  12   2      236.18      225.61      9.64 o
  -2  12   2      124.76      122.27      4.01 o
  -1  12   2      160.09      169.03      6.04 o
   0  12   2       38.31       46.68      6.20 o
   1  12   2      539.81      519.84     15.45 o
   2  12   2     1128.52     1200.71     69.77 o
   3  12   2      323.34      293.97      8.34 o
   4  12   2      282.42      263.30     10.49 o
   5  12   2      326.01      319.22      8.59 o
   6  12   2      207.81      177.61      7.26 o
   7  12   2       22.83       33.70      9.72 o
   8  12   2        3.07        3.86     10.73 o
   9  12   2       27.02       32.53     15.76 o
  -4  13   2        0.40       11.23     12.00 o
  -3  13   2       53.39       48.77     17.86 o
  -2  13   2      183.21      179.41     10.74 o
  -1  13   2      122.64      136.45      6.42 o
   0  13   2      118.15      120.04      6.96 o
   1  13   2       99.12       92.37      4.96 o
   2  13   2       24.69       36.07      4.21 o
   3  13   2        0.32       -0.98      4.67 o
   4  13   2       23.68       13.92      4.34 o
   5  13   2      143.26      109.62     16.19 o
   6  13   2      240.70      234.95     19.80 o
   7  13   2      166.10      179.30     12.24 o
   8  13   2       57.52       88.53     17.77 o
  -3  14   2       32.10       36.04      8.40 o
  -2  14   2       10.14        9.16      9.05 o
  -1  14   2       32.73       35.55      4.46 o
   0  14   2      237.28      262.38      8.24 o
   1  14   2      373.74      394.17     12.50 o
   2  14   2      218.68      205.43      7.63 o
   3  14   2      151.22      143.64      6.64 o
   4  14   2      137.15      142.61      6.95 o
   5  14   2       26.48       14.03      5.37 o
   6  14   2       21.44       19.87      7.29 o
   7  14   2       75.13       64.01      6.45 o
   8  14   2       39.05       26.66     13.25 o
  -2  15   2       50.71       55.74     21.71 o
  -1  15   2       71.98       78.46      8.47 o
   0  15   2       63.89       61.14      5.04 o
   1  15   2        2.88        7.77      7.38 o
   2  15   2       42.15       41.42      9.98 o
   3  15   2       93.49       90.18      8.13 o
   4  15   2      103.54       78.26      5.80 o
   5  15   2      102.61      105.73     16.43 o
   6  15   2       55.40       59.22      6.00 o
   7  15   2        0.13       15.88      8.84 o
  -1  16   2      155.87      171.61     10.56 o
   0  16   2      187.13      212.05      9.24 o
   1  16   2       73.87       66.38      5.49 o
   2  16   2       54.09       48.13      6.56 o
   3  16   2       14.30       15.38      8.13 o
   4  16   2        0.33        8.05      9.22 o
   5  16   2       13.44        3.94      6.12 o
   6  16   2       31.24       16.82     22.89 o
   1  17   2       43.67       38.00      6.77 o
   2  17   2       53.71       45.23     18.03 o
   3  17   2       73.78       79.45      6.95 o
   4  17   2       65.83       63.02      7.01 o
   5  17   2       20.20       19.18     15.93 o
  -3 -17   3       49.18       42.39      8.26 o
  -2 -17   3       13.42       -1.93      6.28 o
  -5 -16   3        4.12        8.86      6.96 o
  -4 -16   3       59.07       60.30      5.12 o
  -3 -16   3       62.94       50.37      5.90 o
  -2 -16   3       80.92       69.08      7.80 o
  -1 -16   3       74.92       82.84      6.81 o
   0 -16   3        5.51        7.88      8.05 o
   1 -16   3        4.65        3.52      5.36 o
  -6 -15   3       75.94      104.49     12.24 o
  -5 -15   3       82.14       73.57      5.42 o
  -4 -15   3       11.27        5.69      7.88 o
  -3 -15   3        1.70       -0.02      4.20 o
  -2 -15   3        5.47        0.59      6.12 o
  -1 -15   3       12.71       22.81      6.20 o
   0 -15   3      107.93      101.23      6.79 o
   1 -15   3       58.12       66.00      7.36 o
   2 -15   3       23.45       15.93     10.73 o
  -7 -14   3        1.88        3.46     17.44 o
  -6 -14   3       11.88       31.35     21.12 o
  -5 -14   3       86.58       74.20      6.88 o
  -4 -14   3      192.48      173.46      6.32 o
  -3 -14   3      243.72      238.25     16.02 o
  -2 -14   3      147.98      159.87      5.99 o
  -1 -14   3        4.61        7.64      4.51 o
   0 -14   3       15.61       11.54      5.20 o
   1 -14   3       50.66       65.35     13.33 o
   2 -14   3       67.30       84.18     20.71 o
   3 -14   3      104.22       92.07     10.73 o
  -8 -13   3       42.70       58.01     13.75 o
  -7 -13   3      142.02      123.86      9.71 o
  -6 -13   3       74.39       80.82      7.88 o
  -5 -13   3        0.18        6.56      3.30 o
  -4 -13   3        6.20        2.45      3.60 o
  -3 -13   3       26.70       32.54      5.20 o
  -2 -13   3      258.20      238.43     22.99 o
  -1 -13   3      399.23      440.96     15.11 o
   0 -13   3      149.32      130.66     11.99 o
   1 -13   3       24.00       22.62      5.79 o
   2 -13   3        8.88       21.58     22.05 o
   3 -13   3       29.65       37.28      9.61 o
   4 -13   3       51.63       27.67     10.06 o
  -8 -12   3        6.01        1.51     13.41 o
  -7 -12   3       54.86       74.76     23.22 o
  -6 -12   3      241.92      241.85     17.53 o
  -5 -12   3      229.88      222.95      5.37 o
  -4 -12   3      192.99      187.11      5.68 o
  -3 -12   3       25.48       31.66      4.03 o
  -2 -12   3      187.45      174.63      5.57 o
  -1 -12   3       85.29       59.72      3.79 o
   0 -12   3      404.62      433.89     10.19 o
   1 -12   3      269.34      272.43     10.98 o
   2 -12   3       89.62       58.62      7.59 o
   3 -12   3      171.04      165.80      9.43 o
   4 -12   3       81.46       60.00      8.89 o
   5 -12   3        0.00       20.79     10.90 o
  -9 -11   3       45.20       51.48     12.91 o
  -8 -11   3       73.05       80.40     16.85 o
  -7 -11   3       38.82       42.54      7.57 o
  -6 -11   3        4.63        8.38      5.98 o
  -5 -11   3       23.14       30.63      6.20 o
  -4 -11   3      219.59      253.07     10.74 o
  -3 -11   3      683.38      676.19     12.69 o
  -2 -11   3       74.97       81.47      4.21 o
  -1 -11   3        7.78        4.11      3.08 o
   0 -11   3       29.15       28.85      3.66 o
   1 -11   3       84.50       74.10      3.82 o
   2 -11   3      176.94      196.97      9.27 o
   3 -11   3      153.40      150.63     17.02 o
   4 -11   3      245.17      229.59     11.07 o
   5 -11   3      200.59      189.88     16.44 o
  -9 -10   3        9.03       29.17     19.45 o
  -8 -10   3      141.27      145.14      9.99 o
  -7 -10   3      476.66      519.97     17.39 o
  -6 -10   3      255.94      235.06      9.92 o
  -5 -10   3        0.17       -1.35      4.61 o
  -4 -10   3       49.96       38.22      3.10 o
  -3 -10   3       46.06       64.12      3.71 o
  -2 -10   3      133.79      119.52     12.83 o
  -1 -10   3      356.45      336.25      7.79 o
   0 -10   3      291.10      321.81      7.00 o
   1 -10   3     1294.29     1309.43     27.96 o
   2 -10   3      330.61      319.21     11.18 o
   3 -10   3        6.26        3.35     12.07 o
   4 -10   3       10.57        2.07      6.16 o
   5 -10   3      189.91      174.23      9.03 o
   6 -10   3      102.73       97.26     11.40 o
  -9  -9   3       20.16       18.78      7.26 o
  -8  -9   3        3.62       22.19      8.37 o
  -7  -9   3       87.44       79.02      6.79 o
  -6  -9   3      165.70      188.03      8.10 o
  -5  -9   3      196.83      201.85      9.59 o
  -4  -9   3      332.83      337.31      7.78 o
  -3  -9   3      568.26      584.46     10.19 o
  -2  -9   3       39.28       44.16      3.94 o
  -1  -9   3      228.72      272.82     11.83 o
   0  -9   3      509.91      505.08     11.34 o
   1  -9   3     1101.20     1117.86     21.67 o
   2  -9   3     1243.78     1324.46     30.44 o
   3  -9   3      434.07      442.45     17.02 o
   4  -9   3      309.09      307.39     29.45 o
   5  -9   3       57.15       48.14      7.35 o
   6  -9   3       50.03       43.18     18.70 o
   7  -9   3       19.63        7.54     12.91 o
  -9  -8   3       95.75       91.22     10.15 o
  -8  -8   3      138.41      152.79      9.77 o
  -7  -8   3       56.34       62.14      6.92 o
  -6  -8   3       27.59       25.22      8.13 o
  -5  -8   3        9.77       24.14     15.76 o
  -4  -8   3      312.38      373.31     10.89 o
  -3  -8   3     1245.45     1253.19     18.59 o
  -2  -8   3      703.15      651.64     30.36 o
  -1  -8   3      590.41      642.92     15.64 o
   0  -8   3      899.20      894.76     13.69 o
   1  -8   3      209.50      229.34      6.04 o
   2  -8   3      809.81      784.68     24.14 o
   3  -8   3      544.84      556.66     15.38 o
   4  -8   3      331.37      321.68     10.71 o
   5  -8   3      447.70      422.98     15.18 o
   6  -8   3       31.75       23.81      8.89 o
   7  -8   3        0.05       -5.11      8.63 o
  -9  -7   3        1.81        8.95      8.97 o
  -8  -7   3       45.60       57.07      8.64 o
  -7  -7   3      298.51      323.46     17.03 o
  -6  -7   3      270.80      290.73     10.28 o
  -5  -7   3      384.16      377.14     11.00 o
  -4  -7   3        2.52       22.32     16.26 o
  -3  -7   3      237.45      249.35      6.11 o
  -2  -7   3      410.70      400.69      8.06 o
  -1  -7   3     1476.33     1316.72     25.77 o
   0  -7   3     2110.19     2219.25     30.50 o
   1  -7   3     1894.03     1987.59     29.87 o
   2  -7   3      894.87      877.70     19.73 o
   3  -7   3       16.18       -7.58      8.05 o
   4  -7   3        6.84       -0.57      4.47 o
   5  -7   3       53.51       56.56      6.07 o
   6  -7   3      116.45      121.09     23.98 o
   7  -7   3       39.96       43.12     10.36 o
   8  -7   3       79.89       62.21     15.43 o
  -9  -6   3       70.24       37.83      6.52 o
  -8  -6   3        0.08       11.08      6.70 o
  -7  -6   3       31.22       35.01      5.58 o
  -6  -6   3      175.78      186.52      8.64 o
  -5  -6   3      778.06      859.22     20.89 o
  -4  -6   3      349.61      321.24      8.79 o
  -3  -6   3      861.67      820.75     20.80 o
  -2  -6   3     2403.48     2795.85     41.50 o
  -1  -6   3      152.89      148.14      3.70 o
   0  -6   3      475.61      527.57      8.20 o
   1  -6   3     1960.49     1905.70     37.46 o
   2  -6   3      231.82      224.00      6.68 o
   3  -6   3     1141.43     1120.43     24.90 o
   4  -6   3      400.85      379.48     13.68 o
   5  -6   3        3.54      -11.13     18.86 o
   6  -6   3       60.03       82.48     13.41 o
   7  -6   3       75.39      115.03     19.28 o
   8  -6   3       31.88       -1.17     16.10 o
 -10  -5   3       30.46       45.89     13.25 o
  -9  -5   3       97.61      100.34      9.39 o
  -8  -5   3       85.86       81.39      8.05 o
  -7  -5   3      197.72      218.72      9.35 o
  -6  -5   3      211.98      222.73     13.59 o
  -5  -5   3      408.49      438.46     12.18 o
  -4  -5   3      323.84      328.42      8.51 o
  -3  -5   3      400.93      339.71      8.29 o
  -2  -5   3     3961.78     3661.49     79.30 o
  -1  -5   3     5395.07     5467.62    100.59 o
   0  -5   3     2317.84     2437.42     33.23 o
   1  -5   3      877.46      849.83     17.87 o
   2  -5   3      678.03      750.35     15.47 o
   3  -5   3       40.47       50.68      5.03 o
   4  -5   3      595.73      636.47     19.67 o
   5  -5   3      298.08      322.38     13.29 o
   6  -5   3      297.54      302.78     14.06 o
   7  -5   3      351.82      374.42     24.50 o
   8  -5   3       35.37       95.24     20.96 o
 -10  -4   3        0.54       21.94     22.30 o
  -9  -4   3       13.14       15.64      3.10 o
  -8  -4   3       28.70       32.96      9.14 o
  -7  -4   3      211.85      216.30      6.18 o
  -6  -4   3      607.22      624.00     15.12 o
  -5  -4   3      432.68      516.01     15.96 o
  -4  -4   3      207.19      200.24     12.25 o
  -3  -4   3      613.66      623.43     18.34 o
  -2  -4   3        4.56       -3.25      3.25 o
  -1  -4   3     4762.66     4791.58     88.49 o
   0  -4   3     5370.41     5210.10     68.35 o
   1  -4   3     1594.72     1444.13     24.85 o
   2  -4   3     3312.88     3534.91     56.33 o
   3  -4   3      671.20      684.04     14.22 o
   4  -4   3      127.92      140.83      8.47 o
   5  -4   3      318.43      320.69     23.25 o
   6  -4   3      410.45      422.81     18.97 o
   7  -4   3      132.54      134.51      7.38 o
   8  -4   3      249.82      251.65     13.09 o
   9  -4   3       48.80       42.92     14.92 o
 -10  -3   3       17.43       15.53     10.47 o
  -9  -3   3       65.67       56.49      5.16 o
  -8  -3   3       75.17       55.56      4.66 o
  -7  -3   3        7.74        9.24     10.98 o
  -6  -3   3      184.51      178.33     19.46 o
  -5  -3   3      487.65      456.25     10.60 o
  -4  -3   3      376.50      354.40      8.01 o
  -3  -3   3     2673.68     2612.95     64.79 o
  -2  -3   3     5392.25     5317.26     85.55 o
  -1  -3   3     3912.72     4251.18     78.98 o
   0  -3   3      498.53      477.88      8.84 o
   1  -3   3      902.36      994.73     19.72 o
   2  -3   3     1318.57     1308.92     33.15 o
   3  -3   3     1468.57     1477.88     36.77 o
   4  -3   3      564.66      513.33     12.27 o
   5  -3   3      146.75      123.76      7.05 o
   6  -3   3      142.76      138.89      7.21 o
   7  -3   3       60.34       62.88      7.04 o
   8  -3   3       75.83       61.37      5.53 o
   9  -3   3       99.83      109.84      9.39 o
  -9  -2   3       88.78       88.96      6.47 o
  -8  -2   3      157.26      150.78      6.24 o
  -7  -2   3      449.72      445.71     11.63 o
  -6  -2   3      338.47      298.51     16.95 o
  -5  -2   3      109.91      116.78      5.54 o
  -4  -2   3       97.99      115.85      7.97 o
  -3  -2   3       48.09       30.20      3.27 o
  -2  -2   3     6823.95     6396.06    104.17 o
  -1  -2   3    21201.49    21103.90    675.86 o
   0  -2   3     3242.44     3170.86     79.56 o
   2  -2   3      704.88      787.48     19.97 o
   3  -2   3      508.62      548.71     11.48 o
   4  -2   3      413.11      431.99     10.41 o
   5  -2   3      170.69      169.51      6.21 o
   6  -2   3      512.41      494.33     16.13 o
   7  -2   3      486.14      467.15     17.30 o
   8  -2   3      157.30      161.36      9.73 o
   9  -2   3        5.52       15.09      8.05 o
  -9  -1   3        0.24       -2.78      4.54 o
  -8  -1   3       11.93       23.04      5.00 o
  -7  -1   3      191.19      197.30      6.99 o
  -6  -1   3      670.20      669.41     13.47 o
  -5  -1   3     1158.26     1123.26     24.04 o
  -4  -1   3     4413.19     4655.25     87.49 o
  -3  -1   3     2098.27     2123.42     41.48 o
  -2  -1   3      282.23      368.20      7.31 o
  -1  -1   3     9313.51     9437.65    150.48 o
   0  -1   3     3761.86     3799.23     61.95 o
   1  -1   3    10782.31    12395.43    405.36 o
   2  -1   3      976.05      930.65     23.66 o
   3  -1   3     3161.06     3121.90     58.92 o
   4  -1   3     2841.38     2751.77     52.76 o
   5  -1   3      252.61      253.77      8.56 o
   6  -1   3       70.71       83.68      6.20 o
   7  -1   3      329.18      341.55     12.25 o
   8  -1   3      289.16      303.88     13.26 o
   9  -1   3       93.88      113.86      8.89 o
  -9   0   3       63.61       57.02      6.73 o
  -8   0   3      200.28      203.12     24.74 o
  -7   0   3       50.17       57.56      8.80 o
  -6   0   3       32.16       40.02      7.55 o
  -5   0   3      669.05      668.62     18.50 o
  -4   0   3     1783.42     1618.52     27.90 o
  -3   0   3     6355.77     6624.39    122.08 o
  -2   0   3     3354.86     3215.40     52.90 o
  -1   0   3     4029.96     4823.30     78.49 o
   0   0   3     1635.97     1541.24     29.86 o
   1   0   3     1229.16     1342.34     18.30 o
   2   0   3      296.69      331.28      7.46 o
   3   0   3     4900.19     4736.81    107.67 o
   4   0   3     5682.75     5714.61    129.68 o
   5   0   3     1834.57     1869.17     44.80 o
   6   0   3      315.00      308.02     10.41 o
   7   0   3       52.05       55.50      7.88 o
   8   0   3       21.56       33.20      5.70 o
   9   0   3       26.15       34.04      7.38 o
  10   0   3       75.68       80.82      7.71 o
  -9   1   3       26.93       27.30      6.04 o
  -8   1   3      234.91      245.04     19.71 o
  -7   1   3      407.71      428.67     24.26 o
  -6   1   3      177.99      163.11      9.39 o
  -5   1   3       66.13       79.45     13.84 o
  -4   1   3      155.60      182.88      7.55 o
  -3   1   3      256.97      270.64      6.30 o
  -2   1   3      643.72      584.78     10.04 o
  -1   1   3       28.66       51.49      3.19 o
   0   1   3      113.52      101.94      7.89 o
   1   1   3    26715.57    27998.86    878.81 o
   2   1   3      272.93      293.80      5.97 o
   3   1   3      138.02      153.05      4.36 o
   4   1   3      371.25      360.88      8.74 o
   5   1   3      586.46      609.42     13.11 o
   6   1   3      655.01      591.18     13.95 o
   7   1   3      552.81      563.73     15.12 o
   8   1   3      146.85      157.33      7.38 o
   9   1   3       63.70       82.33      6.20 o
  10   1   3        3.50       13.24      6.37 o
  -9   2   3       25.64       19.72      5.91 o
  -8   2   3        0.33        4.43      9.05 o
  -7   2   3      143.41      144.82      6.70 o
  -6   2   3       42.81       51.02      8.13 o
  -5   2   3      529.94      491.64     10.61 o
  -4   2   3     2159.91     2082.85     34.60 o
  -3   2   3     2420.22     2515.16     42.25 o
  -2   2   3      815.32      815.57     17.66 o
  -1   2   3      102.42       93.07      3.02 o
   0   2   3      802.77      831.00     12.14 o
   2   2   3    10914.84    10677.74    315.47 o
   3   2   3     3306.24     2854.37     53.90 o
   4   2   3      489.66      453.27      9.08 o
   5   2   3      576.89      590.58     11.26 o
   6   2   3       15.16        3.52      3.52 o
   7   2   3      195.91      193.44      6.54 o
   8   2   3      189.69      191.91      7.05 o
   9   2   3       98.83       92.23      5.70 o
  10   2   3       32.16       30.52      6.04 o
  -9   3   3       39.18       46.91     15.93 o
  -8   3   3      102.57       84.55      6.36 o
  -7   3   3       85.72       69.38      5.02 o
  -6   3   3      169.80      155.51      5.93 o
  -5   3   3       63.10       58.45      3.60 o
  -4   3   3      378.13      342.20      9.06 o
  -3   3   3     1246.90     1201.43     21.48 o
  -2   3   3     3164.65     3144.82     61.54 o
  -1   3   3     3356.66     3219.93     47.96 o
   0   3   3      306.62      317.59      9.67 o
   2   3   3       83.92       76.48      3.77 o
   3   3   3      424.88      414.64      7.59 o
   4   3   3     1432.48     1311.26     26.37 o
   5   3   3     1059.90     1099.77     22.24 o
   6   3   3      917.68      903.64     17.00 o
   7   3   3       87.09       90.39      4.86 o
   8   3   3        1.91        4.69      4.86 o
   9   3   3        3.03        8.38      5.53 o
  10   3   3       42.25       52.15      6.87 o
  -8   4   3       53.86       57.21      6.22 o
  -7   4   3      126.25      130.23      7.45 o
  -6   4   3      722.53      734.37     22.35 o
  -5   4   3      327.74      352.03      9.81 o
  -4   4   3      345.13      379.60     12.84 o
  -3   4   3      159.80      151.59      4.51 o
  -2   4   3      526.68      616.23     10.53 o
  -1   4   3     1674.98     1711.56     30.01 o
   0   4   3    10648.37    11338.09    147.22 o
   1   4   3     3806.32     3550.09     52.45 o
   2   4   3     5409.69     5572.24     81.40 o
   3   4   3      273.36      273.17      5.40 o
   4   4   3        6.72       10.61      2.75 o
   5   4   3       49.28       37.39      4.19 o
   6   4   3      916.70      900.47     18.93 o
   7   4   3      429.52      444.95     10.75 o
   8   4   3       68.35       66.40      4.86 o
   9   4   3      127.25      148.93      7.21 o
  10   4   3       37.32       57.01      6.71 o
  -8   5   3       50.35       48.31      7.11 o
  -7   5   3       11.12        3.30      5.53 o
  -6   5   3      100.38      102.32      6.11 o
  -5   5   3      177.61      181.18      8.64 o
  -4   5   3      979.50      935.97     18.55 o
  -3   5   3     1447.44     1501.42     23.31 o
  -2   5   3      419.86      452.55      8.09 o
  -1   5   3       53.32       38.26      5.79 o
   0   5   3       81.01       86.22      6.54 o
   1   5   3       18.78       10.51      3.13 o
   2   5   3     2057.39     2089.04     32.38 o
   3   5   3     5219.90     5145.98     73.50 o
   4   5   3       70.96       46.97      3.44 o
   5   5   3      230.58      221.36      6.04 o
   6   5   3       65.43       45.95      7.71 o
   7   5   3       23.12       22.97      4.53 o
   8   5   3      115.57      122.09      7.71 o
   9   5   3      207.32      206.67      7.55 o
  10   5   3       61.28       60.70      7.04 o
  -8   6   3       99.84      123.26     13.58 o
  -7   6   3      207.56      192.54      9.00 o
  -6   6   3      189.92      160.50      8.14 o
  -5   6   3       65.87       57.71      4.34 o
  -4   6   3       18.94       21.62      3.36 o
  -3   6   3     1049.42     1115.52     19.03 o
  -2   6   3     1891.57     1860.76     28.28 o
  -1   6   3     3549.63     3462.49     57.56 o
   0   6   3      201.86      198.74      4.49 o
   1   6   3      247.13      265.64      9.65 o
   2   6   3      138.73      159.20      4.61 o
   3   6   3        1.59        2.10      2.89 o
   4   6   3      760.47      701.89     12.45 o
   5   6   3      392.01      359.65      8.23 o
   6   6   3      144.10      175.46      6.37 o
   7   6   3      521.83      540.81     14.61 o
   8   6   3       91.24      102.13      7.04 o
   9   6   3       12.13       17.44      4.86 o
  10   6   3        2.72       22.97      6.04 o
  -7   7   3      118.87      109.25      6.52 o
  -6   7   3      270.80      249.97     11.24 o
  -5   7   3      789.85      757.46     16.27 o
  -4   7   3       61.23       61.07      4.15 o
  -3   7   3        0.27       -3.30      3.30 o
  -2   7   3       12.30        4.91      4.51 o
  -1   7   3       40.90       44.11      4.28 o
   0   7   3      568.13      523.72     17.66 o
   1   7   3      517.67      452.16      7.55 o
   2   7   3     1180.76     1062.34     15.36 o
   3   7   3     1348.39     1361.71     21.01 o
   4   7   3      351.32      333.12      6.66 o
   5   7   3        5.85       24.86      3.34 o
   6   7   3       76.71       76.47      4.70 o
   7   7   3      788.70      829.57     19.84 o
   8   7   3      500.74      492.65     14.27 o
   9   7   3       74.98       79.48      5.87 o
  10   7   3       57.97       86.19     13.08 o
  -7   8   3        1.44        2.35      9.05 o
  -6   8   3       31.25       34.44      7.38 o
  -5   8   3      209.23      198.96      6.51 o
  -4   8   3      665.33      681.76     14.30 o
  -3   8   3      144.44      153.05      6.54 o
  -2   8   3      360.55      362.80      8.88 o
  -1   8   3      582.49      632.29     39.25 o
   0   8   3      301.34      336.60      6.40 o
   1   8   3      290.98      329.18      7.72 o
   2   8   3      236.16      223.88      5.08 o
   3   8   3     2208.56     2297.82     31.23 o
   4   8   3     1100.17     1121.74     18.53 o
   5   8   3      363.12      335.43     11.08 o
   6   8   3      383.11      379.59     11.92 o
   7   8   3      103.55      113.87      5.70 o
   8   8   3       12.90       11.07      4.53 o
   9   8   3       69.63       62.38      5.87 o
  10   8   3       35.88       42.42     19.62 o
  -6   9   3        1.18        6.20      8.55 o
  -5   9   3       24.82       34.40      6.04 o
  -4   9   3        8.16        8.17      3.21 o
  -3   9   3       34.75       24.34      4.86 o
  -2   9   3       80.11       63.89      4.81 o
  -1   9   3      780.47      802.77     15.89 o
   0   9   3     1127.69     1253.40     19.00 o
   1   9   3     1288.66     1404.35     22.97 o
   2   9   3      490.14      492.41      9.45 o
   3   9   3       13.41       30.98     11.23 o
   4   9   3      766.85      822.60     14.46 o
   5   9   3     1955.22     2046.40     32.83 o
   6   9   3     1062.92     1043.52     21.63 o
   7   9   3      284.55      285.27      9.56 o
   8   9   3       30.09       33.70      4.02 o
   9   9   3        1.05        4.02     10.56 o
  10   9   3        1.25       47.11     33.70 o
  -6  10   3        5.99       14.33     17.60 o
  -5  10   3       84.33       82.69     18.87 o
  -4  10   3      355.51      363.06      8.31 o
  -3  10   3      226.66      221.62      5.83 o
  -2  10   3      184.90      195.86      6.23 o
  -1  10   3       67.46       75.44      4.59 o
   0  10   3      148.84      145.50      7.72 o
   1  10   3     1412.13     1549.96     25.60 o
   2  10   3     1199.70     1229.91     21.22 o
   3  10   3      379.90      322.00      7.57 o
   4  10   3        1.12        4.36      5.36 o
   5  10   3       18.06        6.60     13.66 o
   6  10   3        2.48       -3.34      3.34 o
   7  10   3       10.00       14.42      4.19 o
   8  10   3       12.12       13.24      7.21 o
   9  10   3       26.95       12.57      8.72 o
  -5  11   3        4.73        8.88      8.13 o
  -4  11   3       54.76       54.00      7.71 o
  -3  11   3      518.27      533.14     10.69 o
  -2  11   3      277.75      277.25      7.59 o
  -1  11   3      713.71      751.85     15.26 o
   0  11   3      586.48      621.41     11.81 o
   1  11   3       79.08       67.08      7.04 o
   2  11   3      361.87      369.99     12.09 o
   3  11   3     1005.85     1046.02     19.87 o
   4  11   3      542.59      524.61     13.77 o
   5  11   3       80.70       67.84      8.13 o
   6  11   3      101.76       92.35      5.04 o
   7  11   3      184.16      179.49     11.24 o
   8  11   3       80.04       61.37     11.07 o
   9  11   3        3.11       47.95     22.13 o
  -5  12   3      121.08      133.16     12.91 o
  -4  12   3       13.98       11.47      7.54 o
  -3  12   3       10.55       17.10      6.47 o
  -2  12   3      155.92      152.61      4.87 o
  -1  12   3      306.42      312.48      8.42 o
   0  12   3      598.13      606.55     12.17 o
   1  12   3      185.31      184.88     13.34 o
   2  12   3       60.60       38.08      7.88 o
   3  12   3       24.45       25.55      3.73 o
   4  12   3      349.13      342.43      9.94 o
   5  12   3       26.47       20.53      4.06 o
   6  12   3      116.26      109.77      5.92 o
   7  12   3      191.27      190.22     11.57 o
   8  12   3      157.38      156.65     12.41 o
   9  12   3       51.04       53.32     18.11 o
  -4  13   3       96.45      102.58     20.96 o
  -3  13   3       57.33       58.58      7.79 o
  -2  13   3       23.34       24.66      3.04 o
  -1  13   3        1.27       -0.84      5.70 o
   0  13   3        7.36       -2.11     17.35 o
   1  13   3      221.45      242.38      7.72 o
   2  13   3      662.61      747.76     18.16 o
   3  13   3      287.09      293.23      8.87 o
   4  13   3      346.87      306.17     30.46 o
   5  13   3      376.33      347.82     22.16 o
   6  13   3       35.24       27.55      4.47 o
   7  13   3       37.12       19.45      8.30 o
   8  13   3       74.70       62.55     19.62 o
  -3  14   3       41.62       45.25      8.71 o
  -2  14   3       69.31       72.50      3.98 o
  -1  14   3       90.31       85.50      5.08 o
   0  14   3       33.72       30.60      3.87 o
   1  14   3       25.35       20.13      3.91 o
   2  14   3       31.09       26.44      4.08 o
   3  14   3        1.40       -2.99      3.89 o
   4  14   3       89.38       70.86      4.55 o
   5  14   3      210.43      178.56     12.25 o
   6  14   3      124.15       97.77     11.40 o
   7  14   3       20.25       27.55     10.65 o
  -2  15   3        0.04       -3.31     10.31 o
  -1  15   3       44.36       47.27      4.84 o
   0  15   3      256.43      261.68     10.42 o
   1  15   3      267.94      271.51      9.75 o
   2  15   3      164.57      163.78     17.95 o
   3  15   3       90.87       84.51      6.11 o
   4  15   3       73.38       56.92      5.95 o
   5  15   3        0.52       -4.92      4.92 o
   6  15   3       45.29       48.36     13.25 o
   7  15   3       33.07       38.36     10.36 o
  -1  16   3        3.33       13.56      9.78 o
   0  16   3       11.39       15.70      6.25 o
   1  16   3        2.12       15.92      8.97 o
   2  16   3       50.29       52.53      7.71 o
   3  16   3      108.95      110.76      7.53 o
   4  16   3       72.32       89.09      6.96 o
   5  16   3       61.56       64.77      7.13 o
   6  16   3       36.85       36.39      8.47 o
   1  17   3       56.88       42.81      6.39 o
   2  17   3       19.72       31.63      6.12 o
   3  17   3        0.86       12.20      6.40 o
   4  17   3       20.47       20.49      7.05 o
   5  17   3       31.26       50.11     14.59 o
  -5 -16   4       43.73       34.91      8.89 o
  -4 -16   4       49.31       51.13     18.11 o
  -3 -16   4       18.86       17.76      7.38 o
  -2 -16   4        0.00       -5.04      5.04 o
  -1 -16   4       16.35       33.70      6.08 o
   0 -16   4        8.73        7.54      8.05 o
  -6 -15   4        0.21       -1.02     14.42 o
  -5 -15   4       23.63       24.99      4.78 o
  -4 -15   4       37.07       37.64      7.96 o
  -3 -15   4       71.99       64.69      5.39 o
  -2 -15   4      124.69      101.85     10.40 o
  -1 -15   4       72.02       76.82      5.40 o
   0 -15   4        4.12        4.90      3.91 o
   1 -15   4        0.28       -6.08      7.70 o
   2 -15   4        8.25       13.24     10.73 o
  -7 -14   4       50.81       49.97     11.40 o
  -6 -14   4       57.95       59.87      7.01 o
  -5 -14   4       51.52       49.06      7.29 o
  -4 -14   4       18.31       16.94      3.74 o
  -3 -14   4        1.42       -1.67      4.95 o
  -2 -14   4        0.93        5.19      3.94 o
  -1 -14   4       66.12       64.05     14.42 o
   0 -14   4      155.41      135.67     11.24 o
   1 -14   4      132.35      141.29      9.70 o
   2 -14   4       73.57       62.92     11.23 o
   3 -14   4        0.66        5.87      6.87 o
  -7 -13   4       15.66       14.40      6.78 o
  -6 -13   4       29.32       33.29     12.57 o
  -5 -13   4       72.41       56.48      6.71 o
  -4 -13   4      488.77      471.09     11.28 o
  -3 -13   4      347.96      354.50      9.01 o
  -2 -13   4       61.55       63.01      4.53 o
  -1 -13   4        0.01       -1.97      5.45 o
   0 -13   4      285.52      294.37     14.18 o
   1 -13   4      224.30      220.08      9.96 o
   2 -13   4      206.46      185.41      9.78 o
   3 -13   4      182.95      203.03     39.17 o
   4 -13   4       33.84       26.99      9.22 o
  -8 -12   4       60.26       53.15     13.75 o
  -7 -12   4       72.62       88.91      9.10 o
  -6 -12   4       33.60       23.90      5.33 o
  -5 -12   4       15.72       14.63      5.94 o
  -4 -12   4       79.26       77.49      4.78 o
  -3 -12   4      324.99      330.35      8.26 o
  -2 -12   4      285.80      285.72     19.72 o
  -1 -12   4      127.10      125.03      4.94 o
   0 -12   4       17.86       11.01      3.41 o
   1 -12   4       85.36       79.88      9.81 o
   2 -12   4       71.77       70.51      7.08 o
   3 -12   4       40.35       26.12      6.75 o
   4 -12   4      114.55      107.06      8.78 o
   5 -12   4       50.63       49.97     12.74 o
  -8 -11   4       21.05       20.44      7.40 o
  -7 -11   4      128.26      116.23      8.71 o
  -6 -11   4      430.06      413.19     19.56 o
  -5 -11   4      622.79      644.03     17.35 o
  -4 -11   4       72.66       71.00      4.36 o
  -3 -11   4      165.44      155.91      4.68 o
  -2 -11   4      478.47      447.50     10.04 o
  -1 -11   4       57.75       65.78     10.14 o
   0 -11   4        2.65        2.26      2.53 o
   1 -11   4      419.27      372.33     12.30 o
   2 -11   4      166.50      156.43      8.18 o
   3 -11   4      191.05      180.92      9.50 o
   4 -11   4       92.64       97.81      9.25 o
   5 -11   4       30.72       35.64     23.72 o
  -9 -10   4       86.27       77.64     18.45 o
  -8 -10   4       71.29       73.17      7.74 o
  -7 -10   4        8.39        3.44     10.90 o
  -6 -10   4      269.72      280.53     11.07 o
  -5 -10   4      294.98      280.81     17.70 o
  -4 -10   4       58.65       65.38      3.02 o
  -3 -10   4       19.75       24.42      4.07 o
  -2 -10   4        5.19       15.44      4.36 o
  -1 -10   4      118.21      129.95      6.63 o
   0 -10   4       89.50       78.00      4.44 o
   1 -10   4      136.65      152.82     10.40 o
   2 -10   4      602.29      600.11     20.97 o
   3 -10   4      530.48      529.47     16.65 o
   4 -10   4      332.50      312.53     12.63 o
   5 -10   4      119.32      111.09     10.62 o
   6 -10   4        9.57       -5.53      9.39 o
  -9  -9   4       80.57       67.24     13.75 o
  -8  -9   4      254.30      296.68     18.04 o
  -7  -9   4      154.42      190.84     11.06 o
  -6  -9   4        0.11       -3.81      5.23 o
  -5  -9   4       19.21       24.10      4.68 o
  -4  -9   4        0.83        5.99      1.87 o
  -3  -9   4        8.68       -4.12      5.37 o
  -2  -9   4      335.90      360.05     12.00 o
  -1  -9   4     1912.53     1945.69     31.40 o
   0  -9   4     1907.11     1960.20     29.03 o
   1  -9   4      641.01      664.84     26.14 o
   2  -9   4      102.90       86.90      5.71 o
   3  -9   4       22.60       11.12      4.72 o
   4  -9   4      276.09      275.23     26.76 o
   5  -9   4      225.08      227.64     10.95 o
   6  -9   4       92.52       85.83      7.56 o
   7  -9   4       33.39       24.48     10.06 o
  -9  -8   4        0.02        5.31      8.22 o
  -8  -8   4       71.14       72.95      8.38 o
  -7  -8   4       17.50       18.92      6.44 o
  -6  -8   4        5.29        9.12      5.18 o
  -5  -8   4      195.59      224.20      8.98 o
  -4  -8   4      363.74      373.99     16.54 o
  -3  -8   4      409.22      440.20     11.06 o
  -2  -8   4       98.68       87.38      4.61 o
  -1  -8   4     1839.85     1964.77     39.39 o
   0  -8   4     1732.66     1830.86     28.44 o
   1  -8   4     1286.29     1279.94     23.75 o
   2  -8   4     1677.72     1661.02     43.96 o
   3  -8   4      531.97      537.49     15.13 o
   4  -8   4        2.05       -8.89      8.89 o
   5  -8   4        0.00        1.93      6.19 o
   6  -8   4       77.26       58.18      8.05 o
   7  -8   4       46.60       62.37     13.58 o
  -9  -7   4      109.82       96.40     14.17 o
  -8  -7   4       49.40       45.65     15.43 o
  -7  -7   4      147.87      135.34     12.66 o
  -6  -7   4        0.01        6.89     11.99 o
  -5  -7   4      181.65      196.14      7.53 o
  -4  -7   4      301.60      319.55     12.17 o
  -3  -7   4     1653.86     1729.92     29.68 o
  -2  -7   4     1406.32     1403.35     21.86 o
  -1  -7   4      478.46      470.28      8.23 o
   0  -7   4       37.43       33.11      2.43 o
   1  -7   4      100.12       83.71      3.69 o
   2  -7   4      372.77      426.05     13.82 o
   3  -7   4     1532.49     1553.08     34.33 o
   4  -7   4       50.22       56.51      5.02 o
   5  -7   4        7.99       22.34      6.92 o
   6  -7   4      179.94      190.08     23.99 o
   7  -7   4        4.14       -4.80      5.63 o
  -9  -6   4       73.06       74.94      7.72 o
  -8  -6   4       60.85       74.03      7.49 o
  -7  -6   4      304.13      326.71     11.89 o
  -6  -6   4      343.62      350.61     11.33 o
  -5  -6   4       11.84        4.16      5.10 o
  -4  -6   4        6.52        7.34     17.77 o
  -3  -6   4      636.46      651.41     12.30 o
  -2  -6   4     2095.91     2250.03     55.44 o
  -1  -6   4     3340.17     3273.72     61.13 o
   0  -6   4     1801.24     1731.37     26.28 o
   1  -6   4     2145.53     2100.58     35.32 o
   2  -6   4     1712.86     1787.91     30.31 o
   3  -6   4       33.70       50.51     10.31 o
   4  -6   4       62.72       69.66      7.38 o
   5  -6   4       54.46       68.66      8.70 o
   6  -6   4       56.10       61.94     10.19 o
   7  -6   4      225.04      240.07     14.10 o
   8  -6   4       65.85       47.45     15.59 o
  -9  -5   4        6.75        7.72      7.68 o
  -8  -5   4        2.32       13.09      8.30 o
  -7  -5   4      176.69      169.85      8.86 o
  -6  -5   4      246.13      263.41     14.26 o
  -5  -5   4      677.06      660.24     16.07 o
  -4  -5   4      687.84      685.83     34.31 o
  -3  -5   4      524.12      601.78     11.41 o
  -2  -5   4     1355.66     1420.04     24.85 o
  -1  -5   4       54.88       38.48      2.41 o
   0  -5   4      237.46      191.03      4.87 o
   1  -5   4     1084.95     1047.76     18.23 o
   2  -5   4     1880.34     1902.77     31.99 o
   3  -5   4      845.00      812.98     32.23 o
   4  -5   4       69.91       48.94      6.48 o
   5  -5   4        0.95        5.30      6.64 o
   6  -5   4        0.02       -1.38     10.39 o
   7  -5   4       71.04       84.01     15.26 o
   8  -5   4      244.08      251.14     24.33 o
  -9  -4   4       43.79       42.46     16.93 o
  -8  -4   4       55.24       48.12      6.37 o
  -7  -4   4        2.16        0.07      4.05 o
  -6  -4   4        0.52       -0.74      5.36 o
  -5  -4   4       29.64       24.89      1.97 o
  -4  -4   4      911.86      892.98     29.30 o
  -3  -4   4     2319.47     2394.64     39.79 o
  -2  -4   4     5078.23     5163.81     83.81 o
  -1  -4   4     9770.15    10268.00    163.82 o
   0  -4   4     2172.27     2094.63     28.95 o
   1  -4   4       41.36       45.37      3.04 o
   2  -4   4      192.11      183.41      8.48 o
   3  -4   4      696.39      774.20     16.29 o
   4  -4   4      684.49      675.18     14.86 o
   5  -4   4       98.67      115.94     11.66 o
   6  -4   4      491.12      515.43     85.14 o
   7  -4   4      326.26      294.69     11.92 o
   8  -4   4        6.12        0.34      5.20 o
   9  -4   4        5.94       -9.22     13.41 o
  -9  -3   4        3.13       10.74      6.62 o
  -8  -3   4       66.59       76.58      6.96 o
  -7  -3   4      179.97      181.96      7.80 o
  -6  -3   4      178.40      178.24      6.50 o
  -5  -3   4     1174.71     1251.98     26.08 o
  -4  -3   4      824.03      781.57     16.31 o
  -3  -3   4       76.20       84.89      2.65 o
  -2  -3   4     1414.01     1296.93     32.12 o
  -1  -3   4     2231.75     2058.14     41.88 o
   0  -3   4     1899.76     1958.23     33.22 o
   1  -3   4     1561.07     1351.84     23.15 o
   2  -3   4       16.41       -6.46      6.46 o
   3  -3   4      165.70      175.81      5.33 o
   4  -3   4      144.62      134.97      5.20 o
   5  -3   4       69.88       58.10     10.40 o
   6  -3   4      396.22      420.05     13.77 o
   7  -3   4      690.29      690.21     23.02 o
   8  -3   4      252.38      258.03     12.25 o
   9  -3   4       18.85       27.50      8.89 o
  -9  -2   4       61.62       62.81      6.94 o
  -8  -2   4       41.34       39.82      4.53 o
  -7  -2   4       39.88       44.97      5.53 o
  -6  -2   4      146.89      134.93      9.65 o
  -5  -2   4     1335.47     1461.60     29.85 o
  -4  -2   4     5215.71     5266.47     98.00 o
  -3  -2   4     2762.18     2712.76     45.07 o
  -2  -2   4     1392.28     1447.92     25.67 o
  -1  -2   4     1394.43     1525.57     26.36 o
   0  -2   4      312.15      385.37      9.08 o
   1  -2   4      145.89      172.73      4.23 o
   2  -2   4      626.53      550.97     15.18 o
   3  -2   4       53.92       26.74      2.80 o
   4  -2   4     1419.77     1367.43     27.45 o
   5  -2   4      961.72     1033.57     26.01 o
   6  -2   4      121.01      115.90      6.54 o
   7  -2   4       94.26       88.38      6.71 o
   8  -2   4      157.75      157.33     10.57 o
   9  -2   4      127.95      142.05      9.89 o
  -9  -1   4      116.93      114.91      8.46 o
  -8  -1   4      301.46      300.05     17.79 o
  -7  -1   4       74.25       85.23      5.02 o
  -6  -1   4      119.63      104.71      5.00 o
  -5  -1   4       19.04       57.01      5.30 o
  -4  -1   4      453.38      432.07     22.85 o
  -3  -1   4     5404.66     5672.69     91.00 o
  -2  -1   4      516.58      358.15      7.43 o
  -1  -1   4      298.26      238.06      7.82 o
   0  -1   4    18061.96    18970.44    828.59 o
   1  -1   4     7635.19     7719.86    259.21 o
   2  -1   4        3.04        2.68      5.78 o
   3  -1   4      588.15      583.25     12.24 o
   4  -1   4     1906.75     1930.04     37.10 o
   5  -1   4     3441.98     3601.59     83.88 o
   6  -1   4     1382.19     1436.31     37.24 o
   7  -1   4       76.12       82.00      6.04 o
   8  -1   4        5.19       16.09      5.87 o
   9  -1   4        0.92        7.04      6.87 o
  -9   0   4        0.33       10.96      8.97 o
  -8   0   4      131.53      138.36     16.44 o
  -7   0   4      226.11      231.20     11.24 o
  -6   0   4      417.16      418.65     10.59 o
  -5   0   4     1123.14     1095.56     20.19 o
  -4   0   4     2006.63     2025.46     34.56 o
  -3   0   4       47.00       50.63      3.50 o
  -2   0   4        3.24       -4.19      4.19 o
  -1   0   4     3705.67     4005.64    115.75 o
   0   0   4     1955.21     1783.85     30.34 o
   1   0   4    17355.46    16347.40    297.97 o
   2   0   4       27.30       24.09      7.97 o
   3   0   4     2348.59     2504.57     42.22 o
   4   0   4      619.54      641.88     13.29 o
   5   0   4      450.73      480.62     11.59 o
   6   0   4      515.89      504.63     12.60 o
   7   0   4      151.09      161.87      8.22 o
   8   0   4      252.65      277.68     10.74 o
   9   0   4      162.58      177.96     10.06 o
  -9   1   4       78.83       71.55      6.54 o
  -8   1   4       39.28       34.86      9.47 o
  -7   1   4        3.57       11.55      7.63 o
  -6   1   4        6.34        5.86      4.61 o
  -5   1   4      418.68      418.01     10.58 o
  -4   1   4     1809.37     1812.25     30.97 o
  -3   1   4     1272.05     1149.69     24.24 o
  -2   1   4      447.08      392.02      9.25 o
  -1   1   4     1002.25     1178.17     25.14 o
   0   1   4      736.07      879.07     16.12 o
   2   1   4     7982.78     7983.06    114.41 o
   3   1   4     2560.96     2235.81     37.35 o
   4   1   4     3349.44     3033.98     49.51 o
   5   1   4     1742.70     1645.28     28.22 o
   6   1   4       20.22       13.58      4.53 o
   7   1   4        4.68        0.00      3.69 o
   8   1   4       41.96       38.90      4.69 o
   9   1   4      123.20      127.12      7.21 o
  10   1   4       58.82       59.19      6.37 o
  -9   2   4       87.69       85.39      7.64 o
  -8   2   4      130.02      133.21      7.04 o
  -7   2   4      335.35      326.89     10.13 o
  -6   2   4      419.82      405.22     10.70 o
  -5   2   4      588.76      556.45     11.71 o
  -4   2   4      236.17      250.87      6.13 o
  -3   2   4      168.00      163.15      6.51 o
  -2   2   4     1376.36     1305.49     23.33 o
  -1   2   4      887.12      745.81     13.63 o
   0   2   4     2088.36     2042.87     30.97 o
   2   2   4        7.05        9.02      4.19 o
   3   2   4      319.81      284.02     19.83 o
   4   2   4        1.50       -1.01      2.85 o
   5   2   4     1297.37     1254.83     22.09 o
   6   2   4     1269.39     1301.65     23.25 o
   7   2   4      163.53      177.31      5.87 o
   8   2   4       74.61       74.29      4.86 o
   9   2   4       21.33       26.49      5.03 o
  10   2   4        0.02        3.86      6.71 o
  -8   3   4        4.40       -0.42      7.21 o
  -7   3   4      124.08      122.10     13.75 o
  -6   3   4      649.38      693.23     45.45 o
  -5   3   4      658.84      674.29     26.47 o
  -4   3   4     1026.92     1057.99     22.24 o
  -3   3   4      249.10      255.70      7.01 o
  -2   3   4       21.61       19.67      3.60 o
  -1   3   4        1.18       -6.29      6.29 o
   0   3   4      576.49      660.46     13.73 o
   1   3   4     9332.33     9424.36    378.07 o
   2   3   4    14345.09    15108.37    238.48 o
   3   3   4     1935.04     2034.88     30.39 o
   4   3   4      822.54      894.58     18.19 o
   5   3   4        6.31        0.84      3.35 o
   6   3   4      318.90      324.32      7.72 o
   7   3   4       92.30      104.48      5.37 o
   8   3   4      116.52      116.39      6.21 o
   9   3   4       99.13       96.43      7.04 o
  10   3   4       33.76       60.19      7.54 o
  -8   4   4       69.75       49.37      9.81 o
  -7   4   4      110.53      109.26      7.87 o
  -6   4   4        8.41        5.70      6.71 o
  -5   4   4       24.84       29.59      4.67 o
  -4   4   4      734.04      785.32     17.92 o
  -3   4   4      319.64      298.35      7.28 o
  -2   4   4     1473.29     1343.68     21.03 o
  -1   4   4      802.74      828.76     14.36 o
   0   4   4        0.34       -3.35      3.35 o
   1   4   4        9.69       -6.37      6.37 o
   2   4   4      722.93      776.91     25.28 o
   3   4   4     1351.84     1265.53     19.94 o
   4   4   4     1549.77     1488.33     25.55 o
   5   4   4     1063.94     1016.52     20.89 o
   6   4   4      265.11      228.25      6.21 o
   7   4   4      145.13      159.18      6.04 o
   8   4   4       40.82       41.92      5.20 o
   9   4   4        8.10       13.75      6.04 o
  10   4   4       86.45       99.27      7.38 o
  -8   5   4       22.49       26.17      6.77 o
  -7   5   4      183.07      183.27     38.24 o
  -6   5   4      513.90      484.66     15.39 o
  -5   5   4       70.85       60.35      5.01 o
  -4   5   4       49.28       38.32      4.34 o
  -3   5   4        1.32       -4.57      4.57 o
  -2   5   4      967.86      979.81     15.89 o
  -1   5   4     3034.77     2990.96     44.43 o
   0   5   4     2660.01     2564.48     34.95 o
   1   5   4     4483.79     4547.02     67.12 o
   2   5   4     1181.91     1229.24     30.24 o
   3   5   4       72.03       52.15      2.94 o
   4   5   4      536.87      514.78     10.84 o
   5   5   4      138.70      122.13      4.86 o
   6   5   4      554.62      553.61     13.44 o
   7   5   4      968.09      974.97     23.72 o
   8   5   4       36.60       35.21      4.69 o
   9   5   4       61.86       63.55      5.03 o
  10   5   4       14.21       21.80      7.04 o
  -8   6   4       24.39       23.47     10.40 o
  -7   6   4        0.03       -4.04      9.81 o
  -6   6   4      246.54      225.31     10.11 o
  -5   6   4      603.71      595.26     16.78 o
  -4   6   4        5.55       -2.13      3.38 o
  -3   6   4      801.86      852.73     14.78 o
  -2   6   4      338.59      357.63      7.98 o
  -1   6   4      114.35      114.42      4.56 o
   0   6   4       31.42       36.07      3.57 o
   1   6   4      275.13      256.45      5.21 o
   2   6   4     3127.92     3197.70     43.79 o
   3   6   4     2092.52     2162.76     32.34 o
   4   6   4       11.51        4.82      2.58 o
   5   6   4      368.46      379.28      9.91 o
   6   6   4      311.60      330.83      9.40 o
   7   6   4      139.97      140.39      6.37 o
   8   6   4      308.27      295.01      9.06 o
   9   6   4      165.73      188.70      7.88 o
  10   6   4       61.70       56.68      6.20 o
  -7   7   4       78.06       99.26      6.99 o
  -6   7   4        6.08       10.01      5.87 o
  -5   7   4       12.94        3.38      3.99 o
  -4   7   4       94.45       96.28      4.96 o
  -3   7   4      172.24      196.80      5.76 o
  -2   7   4     2219.69     2350.81     47.25 o
  -1   7   4     3271.32     3431.79     56.98 o
   0   7   4      883.79      874.77     14.65 o
   1   7   4      303.68      328.24      6.78 o
   2   7   4       23.23       26.13      2.85 o
   3   7   4      410.48      411.53      7.87 o
   4   7   4      675.73      616.75     10.95 o
   5   7   4     1148.68     1167.96     19.58 o
   6   7   4      485.38      490.59     12.93 o
   7   7   4       30.14       39.57      4.69 o
   8   7   4        6.86       12.07      4.86 o
   9   7   4        2.38       10.56      4.69 o
  10   7   4        1.06        0.50      7.88 o
  -7   8   4       63.86       61.20      9.73 o
  -6   8   4       84.03       80.58      5.71 o
  -5   8   4       81.23       87.79      4.91 o
  -4   8   4      164.87      163.32      5.81 o
  -3   8   4        0.03       17.27      4.14 o
  -2   8   4      123.75       88.68      6.63 o
  -1   8   4      183.30      214.20     10.07 o
   0   8   4     1602.47     1726.99     27.11 o
   1   8   4     1820.84     1770.65     24.77 o
   2   8   4      555.35      594.44     14.04 o
   3   8   4      374.27      382.31      7.10 o
   4   8   4      164.01      167.96      5.06 o
   5   8   4       21.11        6.00      8.38 o
   6   8   4      492.95      537.77     12.52 o
   7   8   4      585.63      638.97     17.13 o
   8   8   4      173.11      180.32      7.88 o
   9   8   4       48.91       34.54      5.53 o
  10   8   4       41.49       19.79     15.59 o
  -6   9   4       20.37       28.85      4.43 o
  -5   9   4       47.00       43.03     10.65 o
  -4   9   4      334.72      319.11      8.95 o
  -3   9   4      520.14      577.44     22.17 o
  -2   9   4      494.46      505.07     12.55 o
  -1   9   4      224.34      226.79      6.91 o
   0   9   4       58.45       57.24      3.77 o
   1   9   4      294.91      326.48      7.50 o
   2   9   4      842.38      891.09     14.51 o
   3   9   4     1259.71     1297.26     19.70 o
   4   9   4      477.63      464.71      9.44 o
   5   9   4       66.66       80.79      4.15 o
   6   9   4       27.53       24.29      4.36 o
   7   9   4        6.81       -4.86      4.86 o
   8   9   4        4.12       16.26      5.03 o
   9   9   4       69.90       78.98      5.87 o
  -6  10   4       31.64       70.92     14.59 o
  -5  10   4       11.47        4.00      6.54 o
  -4  10   4        0.23       -0.16      7.46 o
  -3  10   4      117.90      117.37      8.55 o
  -2  10   4       94.81       91.69      8.89 o
  -1  10   4      939.18      993.98     32.22 o
   0  10   4      665.40      689.56     16.64 o
   1  10   4       17.17        4.65      3.77 o
   2  10   4      176.10      151.46      8.14 o
   3  10   4        1.85       -3.65      3.65 o
   4  10   4      310.92      328.20      7.16 o
   5  10   4     1034.64     1079.46     20.21 o
   6  10   4      321.24      324.95     11.58 o
   7  10   4       66.83       77.47      6.71 o
   8  10   4       56.02       52.15      5.37 o
   9  10   4        7.00       17.10      4.86 o
  -5  11   4      166.07      170.45     11.15 o
  -4  11   4      208.53      225.34      6.96 o
  -3  11   4       80.14       75.62     10.40 o
  -2  11   4        6.25        9.70      4.05 o
  -1  11   4        3.23       -3.95      4.14 o
   0  11   4      271.34      286.45      6.62 o
   1  11   4     1314.56     1365.31     41.02 o
   2  11   4      113.01       88.33      4.82 o
   3  11   4       88.74       90.80     12.24 o
   4  11   4      120.00      108.17      5.01 o
   5  11   4       17.48       20.31      3.38 o
   6  11   4        3.71        0.65      3.54 o
   7  11   4       20.00       31.11     17.60 o
   8  11   4      114.77      124.27     11.24 o
   9  11   4       92.14       89.21     24.15 o
  -5  12   4       12.23       14.47      9.06 o
  -4  12   4       87.38       79.28      9.89 o
  -3  12   4      190.45      189.83      5.84 o
  -2  12   4      255.05      283.02      7.54 o
  -1  12   4      114.53      127.95      6.10 o
   0  12   4       99.16      104.62      9.48 o
   1  12   4        7.29        2.96      4.27 o
   2  12   4      316.29      330.27      9.19 o
   3  12   4      192.92      184.18      6.23 o
   4  12   4      807.33      783.64     17.40 o
   5  12   4      466.85      426.14     11.05 o
   6  12   4       86.27       83.63      5.81 o
   7  12   4       37.17       20.69      8.75 o
   8  12   4        0.09       -4.69      8.05 o
   9  12   4       60.60       96.92     14.59 o
  -4  13   4        0.28        2.03     12.07 o
  -3  13   4        5.68        6.97      3.02 o
  -2  13   4       59.50       49.01      3.88 o
  -1  13   4      262.39      295.27      9.07 o
   0  13   4      274.62      288.79      7.83 o
   1  13   4       57.64       62.13      8.47 o
   2  13   4        9.16        7.82      4.61 o
   3  13   4       16.67       15.49     10.98 o
   4  13   4        9.93        5.25      3.85 o
   5  13   4      137.57      119.84      6.34 o
   6  13   4      235.77      204.16     10.65 o
   7  13   4       86.65       71.21      5.93 o
  -3  14   4       89.63      102.26      8.83 o
  -2  14   4       42.71       42.33      3.74 o
  -1  14   4        0.37       10.56      7.46 o
   0  14   4       33.02       27.97      5.62 o
   1  14   4      175.57      180.03     11.57 o
   2  14   4      328.91      332.81     17.29 o
   3  14   4      264.27      263.56     12.25 o
   4  14   4      123.07      109.80      5.63 o
   5  14   4       25.28       14.56      5.20 o
   6  14   4        5.50        6.54      4.50 o
   7  14   4       64.89       76.42      6.42 o
   8  14   4       54.19       52.65     13.41 o
  -2  15   4      171.80      177.04     12.21 o
  -1  15   4       52.58       75.17     11.49 o
   0  15   4        4.50       -3.32      4.43 o
   1  15   4       11.43       12.93      6.79 o
   2  15   4        3.52       17.19      5.76 o
   3  15   4       42.59       51.57      9.64 o
   4  15   4      100.22       86.07      6.71 o
   5  15   4      105.51       87.47      6.78 o
   6  15   4       37.83       39.70     10.65 o
   7  15   4        2.47        5.30      9.39 o
  -1  16   4       70.28       62.91     10.05 o
   0  16   4      122.07      149.09     11.57 o
   1  16   4      167.24      169.99      8.65 o
   2  16   4      116.38      127.86     12.24 o
   3  16   4       11.62       15.82      5.66 o
   4  16   4        0.01       13.32     20.03 o
   5  16   4        3.10        2.07      5.96 o
   6  16   4       42.48       62.70     11.70 o
   1  17   4        5.59        5.83      7.63 o
   2  17   4       38.16       43.99      9.98 o
   3  17   4       40.82       43.76     10.81 o
   4  17   4       28.70       23.39      7.11 o
  -4 -16   5       12.81       26.77      9.55 o
  -3 -16   5       34.12       33.26     10.98 o
  -2 -16   5       68.46       60.40      6.63 o
  -1 -16   5       78.02       72.40      6.52 o
   0 -16   5       27.19       35.04     10.06 o
  -6 -15   5       35.00       37.86      7.64 o
  -5 -15   5       56.13       54.77     17.69 o
  -4 -15   5       56.41       62.32     11.40 o
  -3 -15   5       11.13       15.97      4.75 o
  -2 -15   5        4.32        6.10      6.96 o
  -1 -15   5       23.14       26.11      5.18 o
   0 -15   5       15.32       25.11     16.68 o
   1 -15   5       21.20       20.45      7.54 o
   2 -15   5       53.59       69.59     17.94 o
  -6 -14   5        6.74        4.41      5.56 o
  -5 -14   5       44.75       39.98      3.19 o
  -4 -14   5      120.10      106.56      5.51 o
  -3 -14   5      162.00      138.64     13.75 o
  -2 -14   5      234.82      236.62      8.34 o
  -1 -14   5       62.27       61.03      4.95 o
   0 -14   5        3.28       12.35     12.83 o
   1 -14   5        5.44        6.35      8.55 o
   2 -14   5       39.39       24.65      8.45 o
   3 -14   5      123.61      117.73     12.75 o
  -7 -13   5       42.09       32.55      9.39 o
  -6 -13   5       54.45       56.29      7.38 o
  -5 -13   5       41.79       44.19      6.40 o
  -4 -13   5        7.70       11.51      4.10 o
  -3 -13   5      110.73      106.18      5.01 o
  -2 -13   5       99.66       86.49      4.68 o
  -1 -13   5       54.03       60.12      6.12 o
   0 -13   5      131.04      104.62      6.88 o
   1 -13   5       72.52       59.83      9.98 o
   2 -13   5       36.53       38.99      6.17 o
   3 -13   5        0.01       -3.91      7.00 o
   4 -13   5       77.90       77.97     12.41 o
  -8 -12   5        1.24        7.04      9.05 o
  -7 -12   5       59.50       76.81      8.45 o
  -6 -12   5      100.03      107.18      8.02 o
  -5 -12   5      104.90      103.46     18.11 o
  -4 -12   5      272.42      245.92      6.49 o
  -3 -12   5       98.59      112.58      8.80 o
  -2 -12   5       36.20       31.01      4.39 o
  -1 -12   5        0.04        0.24      3.41 o
   0 -12   5       84.85       98.96      5.87 o
   1 -12   5      492.93      461.52     15.64 o
   2 -12   5      251.12      263.12     18.29 o
   3 -12   5      185.18      161.71     10.12 o
   4 -12   5       49.38       69.49     14.84 o
   5 -12   5        0.26        9.72     10.23 o
  -8 -11   5       60.95       50.97     12.24 o
  -7 -11   5       11.87       16.89      7.47 o
  -6 -11   5        1.66       -4.33      6.94 o
  -5 -11   5        0.04        4.71      5.46 o
  -4 -11   5       58.53       53.27      3.28 o
  -3 -11   5      245.66      240.35      6.92 o
  -2 -11   5       49.41       59.53      4.45 o
  -1 -11   5       92.04       92.90      4.13 o
   0 -11   5      155.51      159.94      4.80 o
   1 -11   5        0.17      -11.58     12.99 o
   2 -11   5      204.23      198.43     16.52 o
   3 -11   5      236.87      241.68     16.61 o
   4 -11   5      115.13       91.23      9.31 o
   5 -11   5       88.14       71.79      9.19 o
  -8 -10   5       65.77       85.12     10.07 o
  -7 -10   5      141.74      141.65      8.48 o
  -6 -10   5      219.50      215.03     13.67 o
  -5 -10   5      269.93      280.31     22.65 o
  -4 -10   5       75.27       74.98      3.04 o
  -3 -10   5       23.18       14.87      4.18 o
  -2 -10   5      168.66      163.94      8.14 o
  -1 -10   5      367.81      370.70      9.57 o
   0 -10   5      784.29      796.57     14.20 o
   1 -10   5     1245.80     1302.90     26.40 o
   2 -10   5      245.94      212.72      9.12 o
   3 -10   5        0.46        4.58      4.96 o
   4 -10   5        1.94       -0.47      6.01 o
   5 -10   5       24.39       44.74     11.46 o
   6 -10   5       55.03       37.56     10.23 o
  -9  -9   5       20.75       12.91     14.92 o
  -8  -9   5        6.22       -2.78      8.72 o
  -7  -9   5       20.61       17.59      5.89 o
  -6  -9   5      224.81      241.47      9.84 o
  -5  -9   5      119.13      123.06      7.16 o
  -4  -9   5      107.46      133.33      4.95 o
  -3  -9   5      430.93      461.23     11.36 o
  -2  -9   5       84.91       91.54     10.15 o
  -1  -9   5       39.89       31.95      3.79 o
   0  -9   5      243.64      275.52      5.99 o
   1  -9   5     1093.51     1077.47     22.06 o
   2  -9   5     1023.35      968.95     25.21 o
   3  -9   5      111.86       97.60      6.32 o
   4  -9   5      183.96      179.84      9.15 o
   5  -9   5      227.34      217.02     15.10 o
   6  -9   5        0.09        8.32     12.83 o
  -9  -8   5       53.95       72.44     12.91 o
  -8  -8   5      141.74      132.27     14.17 o
  -7  -8   5      197.44      196.23      9.99 o
  -6  -8   5        0.17       -3.99      4.58 o
  -5  -8   5       10.69       11.44      6.11 o
  -4  -8   5        5.22        5.96      1.75 o
  -3  -8   5     1127.68     1235.54     20.90 o
  -2  -8   5     1804.36     1896.61     37.08 o
  -1  -8   5      776.64      814.29     14.85 o
   0  -8   5      400.05      430.78      7.90 o
   1  -8   5      386.24      346.26      9.15 o
   2  -8   5       75.14       94.59      4.02 o
   3  -8   5      127.74      114.63      9.14 o
   4  -8   5      113.34      122.91     19.62 o
   5  -8   5      328.03      314.42     12.87 o
   6  -8   5      152.33      158.75      8.34 o
   7  -8   5        5.52        4.36      8.22 o
  -9  -7   5        0.08       -0.04      8.59 o
  -8  -7   5       70.62      105.04      8.78 o
  -7  -7   5      232.72      242.86     10.47 o
  -6  -7   5      104.06       83.11      5.63 o
  -5  -7   5      103.79      133.09      6.42 o
  -4  -7   5      154.04      139.41      7.72 o
  -3  -7   5        0.03       21.50     18.44 o
  -2  -7   5     1200.43     1255.68     22.19 o
  -1  -7   5     1055.56     1056.97     16.59 o
   0  -7   5      366.84      366.01      6.55 o
   1  -7   5     1591.90     1638.69     28.48 o
   2  -7   5     1143.78     1102.96     29.82 o
   3  -7   5       42.01       40.46      8.28 o
   4  -7   5       23.83       20.57      4.90 o
   5  -7   5        9.52        6.45      5.64 o
   6  -7   5       33.58       28.71     11.65 o
   7  -7   5      130.16      147.00     15.35 o
  -9  -6   5      121.80      114.57     19.29 o
  -8  -6   5       11.50       14.16      6.96 o
  -7  -6   5        1.15       -2.02      4.98 o
  -6  -6   5        3.78        6.35      8.13 o
  -5  -6   5      612.97      592.94     17.14 o
  -4  -6   5      716.94      781.18     18.82 o
  -3  -6   5     1592.76     1556.46     27.81 o
  -2  -6   5     1643.68     1614.79     24.37 o
  -1  -6   5        4.38       -2.19      2.19 o
   0  -6   5      616.36      624.18     10.68 o
   1  -6   5       11.15        3.18      2.43 o
   2  -6   5      384.62      325.61     12.09 o
   3  -6   5      903.32      943.75     21.82 o
   4  -6   5      126.10      134.33     16.52 o
   5  -6   5      189.97      185.25     12.23 o
   6  -6   5      213.72      196.42     14.32 o
   7  -6   5       21.11       16.24      7.89 o
   8  -6   5       57.26       65.06     19.12 o
  -9  -5   5      184.23      192.46     30.78 o
  -8  -5   5       92.72       84.92     11.74 o
  -7  -5   5       14.04       29.51      6.72 o
  -6  -5   5       56.55       76.76      6.41 o
  -5  -5   5       33.11       25.51      5.89 o
  -4  -5   5      386.37      344.25     12.34 o
  -3  -5   5      601.71      590.18     11.33 o
  -2  -5   5     1580.94     1654.98     27.98 o
  -1  -5   5     2771.22     2805.40     46.05 o
   0  -5   5     1979.29     2117.02     36.45 o
   1  -5   5     3243.94     3583.96     58.11 o
   2  -5   5      697.47      657.24     14.25 o
   3  -5   5       38.52       48.85      5.78 o
   4  -5   5      320.48      293.08      6.30 o
   5  -5   5      267.89      255.88      7.58 o
   6  -5   5      740.65      748.10     19.49 o
   7  -5   5      180.07      172.27      6.71 o
   8  -5   5        1.54       20.29     13.75 o
  -9  -4   5        5.53        7.32      8.55 o
  -8  -4   5       45.29       41.48      2.92 o
  -7  -4   5       35.95       44.88      4.81 o
  -6  -4   5      100.77       84.76      3.79 o
  -5  -4   5      453.44      427.00     10.63 o
  -4  -4   5      577.54      563.73     24.21 o
  -3  -4   5     1277.09     1341.93     23.64 o
  -2  -4   5     1129.17     1140.42     19.91 o
  -1  -4   5        6.65        8.29      3.60 o
   0  -4   5     2294.85     2515.41     48.90 o
   1  -4   5     3013.52     3081.54     50.30 o
   2  -4   5     2763.65     2862.62     46.53 o
   3  -4   5      179.18      157.06     10.07 o
   4  -4   5        8.97        4.33      3.30 o
   5  -4   5       22.00       22.22      5.62 o
   6  -4   5      334.53      310.82      9.81 o
   7  -4   5      190.88      176.47      8.56 o
   8  -4   5      193.36      176.30     10.06 o
  -9  -3   5       22.02       24.06      8.80 o
  -8  -3   5        7.44       -0.77      4.61 o
  -7  -3   5        3.38       10.26      4.08 o
  -6  -3   5      198.54      172.98      6.02 o
  -5  -3   5        0.17      -12.32     12.32 o
  -4  -3   5     2282.22     2152.41     83.87 o
  -3  -3   5     5039.38     5211.32     83.98 o
  -2  -3   5     5137.89     5181.13     85.43 o
  -1  -3   5     3510.24     3783.99     55.85 o
   0  -3   5       44.99       36.06      4.36 o
   1  -3   5       90.84       94.73      5.28 o
   2  -3   5      643.32      617.26     16.24 o
   3  -3   5     1921.89     1889.23     58.91 o
   4  -3   5      725.55      690.45     15.15 o
   5  -3   5      139.05      138.38      6.88 o
   6  -3   5       30.06       32.06      4.03 o
   7  -3   5        1.61       11.57      5.53 o
   8  -3   5        0.28        2.35      6.20 o
   9  -3   5       19.47       27.33      6.04 o
  -9  -2   5       12.27       16.61      5.14 o
  -8  -2   5       27.06       29.57      5.87 o
  -7  -2   5      189.28      178.98      6.95 o
  -6  -2   5     1297.48     1322.50     29.35 o
  -5  -2   5     2108.80     2240.34     44.03 o
  -4  -2   5       87.68       84.96     10.06 o
  -3  -2   5     2489.96     2615.87     43.44 o
  -2  -2   5      927.13      972.81     26.48 o
  -1  -2   5     3522.64     3272.13     54.72 o
   0  -2   5     2224.29     2166.44     56.45 o
   1  -2   5     1482.90     1519.36     31.09 o
   2  -2   5      418.04      365.84     14.54 o
   3  -2   5      174.90      197.63      6.89 o
   4  -2   5      294.64      273.64      7.27 o
   5  -2   5        2.88       -3.60      3.60 o
   6  -2   5      286.21      285.13     11.41 o
   7  -2   5      691.19      751.06     26.04 o
   8  -2   5      284.14      288.60     10.57 o
   9  -2   5       17.51       13.25      5.03 o
  -9  -1   5       13.49       16.84      6.31 o
  -8  -1   5        8.58       12.12      8.55 o
  -7  -1   5       37.39       50.68     13.33 o
  -6  -1   5      946.07     1010.69     20.72 o
  -5  -1   5     3720.70     3863.80     74.77 o
  -4  -1   5     3073.40     3138.81     58.94 o
  -3  -1   5        6.89       -2.51      3.66 o
  -2  -1   5     1025.53      916.47     16.64 o
  -1  -1   5      597.20      629.35     23.16 o
   0  -1   5      457.24      478.28      8.41 o
   1  -1   5     2264.08     2031.02     39.24 o
   3  -1   5      785.25      729.99     14.89 o
   4  -1   5     1411.60     1413.86     24.13 o
   5  -1   5      439.15      451.31     11.59 o
   6  -1   5      123.88      121.10      5.70 o
   7  -1   5      133.52      123.95      6.21 o
   8  -1   5      427.99      436.61     14.60 o
   9  -1   5      150.30      166.04      9.56 o
  -9   0   5      114.87      105.72     22.14 o
  -8   0   5      204.50      190.58      7.85 o
  -7   0   5      109.06       98.59      6.08 o
  -6   0   5       10.44        7.62      4.63 o
  -5   0   5      522.40      561.32     17.30 o
  -4   0   5     1818.26     1805.57     35.47 o
  -3   0   5      871.20      766.00     14.17 o
  -2   0   5        2.31       -4.09      4.09 o
  -1   0   5       68.12       91.94      4.18 o
   0   0   5      132.73      147.41      5.04 o
   1   0   5      814.83      842.79     12.17 o
   2   0   5      589.19      624.35     11.39 o
   3   0   5       92.14      100.23      3.38 o
   4   0   5     2904.14     2849.98     46.44 o
   5   0   5     5768.12     6186.83    115.80 o
   6   0   5     1149.62     1142.62     25.09 o
   7   0   5       91.63      110.35      6.37 o
   8   0   5       68.59       59.53      5.03 o
   9   0   5        9.68       22.97      5.36 o
  -9   1   5       11.05       21.99     14.08 o
  -8   1   5      119.17      120.08     13.75 o
  -7   1   5      528.97      508.80     25.52 o
  -6   1   5      317.25      288.21      9.73 o
  -5   1   5      200.85      185.19      5.72 o
  -4   1   5      244.47      238.70      6.13 o
  -3   1   5      782.75      803.94     13.15 o
  -2   1   5      167.75      211.35      5.40 o
  -1   1   5      202.51      306.28     19.23 o
   0   1   5     1956.44     1732.91     34.86 o
   1   1   5     5257.06     5123.29     91.13 o
   2   1   5     2647.96     2523.13     37.21 o
   3   1   5      636.40      725.10     14.64 o
   4   1   5       82.92       85.87      3.69 o
   5   1   5      914.68      936.59     17.67 o
   6   1   5     1265.40     1257.77     23.42 o
   7   1   5      460.12      485.27     11.59 o
   8   1   5      119.75      136.52      6.21 o
   9   1   5       34.82       26.49      5.87 o
  10   1   5        8.42       17.94      6.20 o
  -9   2   5       25.75       38.36      9.99 o
  -8   2   5        9.38       19.08      6.79 o
  -7   2   5       38.46       37.44      5.15 o
  -6   2   5      112.55      114.75      7.80 o
  -5   2   5      213.29      205.42      6.37 o
  -4   2   5      483.41      476.19     12.10 o
  -3   2   5     1023.04     1067.96     22.54 o
  -2   2   5     1618.86     1700.08     44.44 o
  -1   2   5      713.59      649.04     15.17 o
   0   2   5        7.44       34.31      8.63 o
   1   2   5     2313.28     2403.21     40.22 o
   2   2   5     5388.11     5407.80     78.91 o
   3   2   5     5047.90     5003.36     81.68 o
   4   2   5     2709.77     2662.42     44.72 o
   5   2   5      118.30      113.90      4.86 o
   6   2   5       81.35       87.21      5.03 o
   7   2   5       33.77       31.69      4.19 o
   8   2   5       20.87       22.47      4.19 o
   9   2   5       37.71       34.71      5.37 o
  10   2   5       35.21       37.39      6.37 o
  -8   3   5      126.25      136.14     10.20 o
  -7   3   5       73.50       57.85      7.46 o
  -6   3   5      285.22      283.50     12.13 o
  -5   3   5      351.82      321.72      9.93 o
  -4   3   5        0.27       -1.38      6.79 o
  -3   3   5      522.14      486.94     18.74 o
  -2   3   5     2748.42     2797.64     46.23 o
  -1   3   5     1309.08     1224.44     22.17 o
   0   3   5     2534.11     2373.42     32.40 o
   1   3   5     1843.36     1748.71     26.76 o
   2   3   5      559.50      489.18     11.11 o
   3   3   5     1473.09     1465.81     25.29 o
   4   3   5      388.88      402.72     19.65 o
   5   3   5      838.50      760.46     13.97 o
   6   3   5     1130.55     1125.86     21.72 o
   7   3   5      148.63      168.58      6.21 o
   8   3   5       85.57       91.90      5.87 o
   9   3   5       99.01      107.83      6.54 o
  10   3   5        0.41       11.57      7.71 o
  -8   4   5        7.84       21.67     12.74 o
  -7   4   5       55.43       59.83      5.94 o
  -6   4   5      645.56      653.82     25.03 o
  -5   4   5      277.96      286.73      9.63 o
  -4   4   5      740.27      748.92     17.98 o
  -3   4   5        1.71       -4.28      4.28 o
  -2   4   5     1060.60     1093.11     15.90 o
  -1   4   5      167.67      127.73      3.70 o
   0   4   5     2063.48     2046.76     28.54 o
   1   4   5     5629.82     6187.84     89.04 o
   2   4   5     6825.71     6718.09    108.66 o
   3   4   5      229.51      194.72      4.87 o
   4   4   5        8.84        3.77      2.50 o
   5   4   5       56.89       53.83      5.37 o
   6   4   5      425.35      415.62     10.08 o
   7   4   5      481.06      521.42     12.76 o
   8   4   5       64.27       79.65      5.20 o
   9   4   5      170.54      157.17      7.88 o
  10   4   5       33.43       36.55      6.20 o
  -8   5   5       35.21       40.71      6.59 o
  -7   5   5       88.00       70.09      6.76 o
  -6   5   5        1.21        2.45      8.55 o
  -5   5   5      272.10      276.47     10.36 o
  -4   5   5       84.95       87.48      8.13 o
  -3   5   5      709.19      742.00     13.22 o
  -2   5   5      219.12      213.09      8.14 o
  -1   5   5      379.42      365.20      7.66 o
   0   5   5      500.79      591.33      9.10 o
   1   5   5      666.89      625.63     10.79 o
   2   5   5     1994.37     2302.23     34.56 o
   3   5   5     1705.21     1673.82     25.83 o
   4   5   5      675.17      563.34      9.62 o
   5   5   5     1275.90     1385.49     24.95 o
   6   5   5      103.31      133.50      6.04 o
   7   5   5       50.78       51.14      4.86 o
   8   5   5       31.24       42.08      4.69 o
   9   5   5       42.43       50.64      6.20 o
  10   5   5      144.87      148.60      8.72 o
  -7   6   5      151.35      138.58     20.63 o
  -6   6   5      128.40      151.74     26.58 o
  -5   6   5      115.93      105.92      9.90 o
  -4   6   5      111.97      103.74      9.31 o
  -3   6   5        2.54       -3.02      3.02 o
  -2   6   5      136.57      110.04      4.03 o
  -1   6   5     4034.13     4327.23     62.75 o
   0   6   5     4145.91     4549.97     60.64 o
   1   6   5     2669.90     2609.96     39.35 o
   2   6   5      177.59      248.73      5.48 o
   3   6   5      254.32      242.94      5.54 o
   4   6   5      130.03      137.67      4.57 o
   5   6   5      262.92      272.82      7.05 o
   6   6   5      401.80      398.60     11.42 o
   7   6   5      357.99      374.48     11.41 o
   8   6   5       64.51       57.85      4.70 o
   9   6   5        5.87       16.43      5.03 o
  10   6   5        0.19        7.04      8.05 o
  -7   7   5        6.67        6.12      5.57 o
  -6   7   5       60.81       63.92      6.46 o
  -5   7   5      414.42      425.23     15.19 o
  -4   7   5      464.48      464.92     14.61 o
  -3   7   5       67.13       78.62      4.26 o
  -2   7   5      190.54      205.10     12.16 o
  -1   7   5      245.01      215.92      6.35 o
   0   7   5     2828.08     3024.59     41.99 o
   1   7   5      279.40      259.87      6.16 o
   2   7   5      220.28      202.25      5.03 o
   3   7   5     1025.36      933.29     15.16 o
   4   7   5     1141.96     1242.66     20.24 o
   5   7   5      593.28      598.11     11.54 o
   6   7   5      140.66      132.68      6.54 o
   7   7   5      125.38      129.98      6.37 o
   8   7   5      319.26      329.25     11.41 o
   9   7   5      160.92      169.57      8.05 o
  10   7   5       61.45       66.90      7.21 o
  -7   8   5       10.78       13.08      8.05 o
  -6   8   5       17.22        7.07      5.59 o
  -5   8   5       63.74       58.81      6.04 o
  -4   8   5      586.22      578.50     13.34 o
  -3   8   5      218.77      218.25      6.07 o
  -2   8   5      780.23      803.54     19.35 o
  -1   8   5     1284.45     1445.82     27.54 o
   0   8   5       76.74       78.61     10.23 o
   1   8   5        2.16       -4.53      4.53 o
   2   8   5        1.80       -4.02      4.02 o
   3   8   5      449.53      463.58      8.26 o
   4   8   5     1946.67     2000.60     40.98 o
   5   8   5     1393.32     1471.98     25.02 o
   6   8   5      153.76      150.53      6.62 o
   7   8   5        1.55        2.51      4.86 o
   8   8   5        0.17       18.94      6.20 o
   9   8   5       15.11        6.37      5.20 o
  10   8   5       51.14       73.44     11.90 o
  -6   9   5       75.80       74.28      9.22 o
  -5   9   5       53.96       51.87      4.71 o
  -4   9   5       69.24       62.13      5.12 o
  -3   9   5       27.06       24.52      3.56 o
  -2   9   5       69.95       50.46      5.14 o
  -1   9   5      378.50      385.49      9.74 o
   0   9   5     1601.07     1716.40     27.76 o
   1   9   5      951.08     1045.47     17.47 o
   2   9   5      638.66      716.26     16.39 o
   3   9   5      230.65      203.58      5.21 o
   4   9   5        0.02        3.10      3.23 o
   5   9   5      218.07      218.18      6.27 o
   6   9   5      267.70      262.92      7.29 o
   7   9   5      322.31      329.94     14.10 o
   8   9   5      132.20      125.12      7.04 o
   9   9   5       30.01       28.17      6.04 o
  -6  10   5        5.56       13.24      9.72 o
  -5  10   5       78.64       81.32      5.42 o
  -4  10   5      150.80      151.47      6.09 o
  -3  10   5      306.11      296.47      9.26 o
  -2  10   5      595.98      623.50     17.30 o
  -1  10   5      268.75      253.70      8.59 o
   0  10   5      561.94      574.74     12.57 o
   1  10   5     1194.15     1172.01     20.50 o
   2  10   5       30.75       31.24      3.77 o
   3  10   5     1100.47     1184.94     19.22 o
   4  10   5      305.21      263.47      6.65 o
   5  10   5       22.75        6.37      3.62 o
   6  10   5        0.13       -3.19      3.79 o
   7  10   5        0.36       10.39      5.53 o
   8  10   5       66.89       60.87      5.53 o
   9  10   5      116.04      102.30      7.21 o
  -5  11   5        0.94       -2.93     18.11 o
  -4  11   5       20.25       26.77      4.49 o
  -3  11   5      205.45      210.64     14.85 o
  -2  11   5      463.06      451.16     13.09 o
  -1  11   5      905.76     1008.87     19.72 o
   0  11   5      279.35      314.24      7.59 o
   1  11   5        7.10       -3.58      3.58 o
   2  11   5       55.92       36.58      4.34 o
   3  11   5      118.64      108.99      7.88 o
   4  11   5      451.19      447.11     13.94 o
   5  11   5      466.24      462.95     10.50 o
   6  11   5      128.83      130.07      5.71 o
   7  11   5       89.16       89.40      6.24 o
   8  11   5       29.86       39.90      7.54 o
   9  11   5        4.56       18.94     17.77 o
  -4  12   5       62.03       51.77      5.84 o
  -3  12   5        1.62       -4.02      4.02 o
  -2  12   5       68.95       60.07      3.90 o
  -1  12   5      185.07      210.69      6.69 o
   0  12   5      360.28      350.13      8.55 o
   1  12   5      310.69      345.67      8.95 o
   2  12   5      286.68      306.07      8.63 o
   3  12   5       76.57       64.80      4.43 o
   4  12   5       37.25       34.40      8.30 o
   5  12   5       16.11        2.19      5.11 o
   6  12   5       72.20       61.12      4.53 o
   7  12   5      132.96      134.55      7.23 o
   8  12   5      154.95      132.50     14.09 o
   9  12   5       40.14       39.91     22.47 o
  -4  13   5       67.17       56.68     21.55 o
  -3  13   5      152.24      166.70      6.45 o
  -2  13   5       62.27       54.43      8.22 o
  -1  13   5       11.42       13.06      4.30 o
   0  13   5       14.16        7.09      3.42 o
   1  13   5        1.71       -0.58      4.46 o
   2  13   5       92.59       78.69      7.80 o
   3  13   5      360.05      396.17     10.97 o
   4  13   5      347.60      351.86     10.20 o
   5  13   5      117.11      121.04      5.96 o
   6  13   5        7.18        1.29     11.90 o
   7  13   5        2.54        0.13      4.63 o
   8  13   5       24.78       11.40     16.10 o
  -3  14   5       27.03       19.99     20.04 o
  -2  14   5      101.69      109.11      5.61 o
  -1  14   5      108.24      111.32      6.17 o
   0  14   5      136.20      143.44      6.54 o
   1  14   5       79.22       84.50      5.49 o
   2  14   5        1.97        1.56      6.37 o
   3  14   5        1.15       -2.64      4.43 o
   4  14   5       30.50       23.93      5.23 o
   5  14   5      173.42      164.40      8.89 o
   6  14   5      106.20       86.19      6.34 o
   7  14   5       30.02       31.13     11.49 o
   8  14   5       25.05       20.45     10.23 o
  -2  15   5        1.73       -3.87      7.94 o
  -1  15   5        2.28        7.30      5.13 o
   0  15   5       19.76        7.71      4.83 o
   1  15   5      143.09      131.98      7.07 o
   2  15   5      211.83      215.30     14.59 o
   3  15   5       80.60       91.68      7.46 o
   4  15   5       49.16       40.16      5.44 o
   5  15   5        1.55       -1.33      5.78 o
   6  15   5       21.43       13.62      5.16 o
   7  15   5       31.86       56.48     10.39 o
   0  16   5        9.74       27.32      6.72 o
   1  16   5        0.81        8.93      5.51 o
   2  16   5       35.94       38.99     13.75 o
   3  16   5       70.30       58.67      6.16 o
   4  16   5       73.82       74.89      7.28 o
   5  16   5       66.89       52.48     10.14 o
   6  16   5       47.16       50.70      8.34 o
   2  17   5       25.16       39.96     18.44 o
   3  17   5        4.62       -3.23      8.30 o
   4  17   5        1.49       -1.59      6.62 o
  -3 -16   6       27.50       24.95      6.79 o
  -2 -16   6        3.29        4.39      5.36 o
  -1 -16   6        6.32       18.14      5.39 o
  -5 -15   6        1.44       11.08     31.43 o
  -4 -15   6       34.83       31.38      4.82 o
  -3 -15   6       62.52       66.73      5.27 o
  -2 -15   6       56.58       52.13      4.63 o
  -1 -15   6       46.16       44.24      9.05 o
   0 -15   6       49.80       46.11     12.41 o
   1 -15   6       27.64       31.69      9.56 o
  -6 -14   6       39.62       39.81     10.90 o
  -5 -14   6       59.47       64.34      8.97 o
  -4 -14   6       19.04       17.18      4.02 o
  -3 -14   6        2.01       -0.29      5.11 o
  -2 -14   6        7.19       18.78     10.81 o
  -1 -14   6       50.41       65.46      4.87 o
   0 -14   6      140.27      120.53     25.58 o
   1 -14   6      109.93      119.20     10.98 o
   2 -14   6       78.00       82.17      9.56 o
  -7 -13   6        0.37       13.92     10.90 o
  -6 -13   6        4.76        0.38     11.90 o
  -5 -13   6       89.13       87.14      6.46 o
  -4 -13   6      244.48      222.78      6.89 o
  -3 -13   6       62.72       53.31      5.87 o
  -2 -13   6       76.82       72.02     13.83 o
  -1 -13   6      125.02      131.67      7.97 o
   0 -13   6       21.25       30.90     13.08 o
   1 -13   6       97.78       76.93     12.66 o
   2 -13   6      157.46      140.92      9.52 o
   3 -13   6      216.53      205.74     12.41 o
  -7 -12   6       48.70       72.80      8.45 o
  -6 -12   6       44.47       66.09      9.98 o
  -5 -12   6        2.30        6.09      9.89 o
  -4 -12   6       87.79       74.09      3.94 o
  -3 -12   6       51.06       38.34      8.30 o
  -2 -12   6       88.63       91.37      5.28 o
  -1 -12   6      344.70      305.14      8.44 o
   0 -12   6      218.50      221.87      7.42 o
   1 -12   6        0.92        5.19      7.71 o
   2 -12   6       21.50       14.74      6.08 o
   3 -12   6       30.11       35.34      6.37 o
   4 -12   6       73.18       57.19      9.67 o
  -8 -11   6       20.01       17.27     11.74 o
  -7 -11   6       74.20       76.66      9.83 o
  -6 -11   6      104.39      104.23      9.64 o
  -5 -11   6      170.38      139.03      7.29 o
  -4 -11   6      138.29      129.31      4.51 o
  -3 -11   6      118.09      110.60      6.17 o
  -2 -11   6        2.58       -2.53      3.02 o
  -1 -11   6      140.93      147.73      5.63 o
   0 -11   6      262.82      245.68      6.70 o
   1 -11   6      417.40      426.61     14.69 o
   2 -11   6       91.34       90.78     11.57 o
   3 -11   6       80.43       60.97      6.30 o
   4 -11   6       31.78       29.92      8.48 o
   5 -11   6        1.33      -13.24     13.24 o
  -8 -10   6       16.85       27.50     11.74 o
  -7 -10   6        0.03       -2.56      6.60 o
  -6 -10   6        8.52        6.92      5.88 o
  -5 -10   6       61.28       59.15      7.96 o
  -4 -10   6      415.74      430.01     10.02 o
  -3 -10   6      516.52      507.69     11.64 o
  -2 -10   6      112.24      111.15      4.44 o
  -1 -10   6       60.74       56.61      8.22 o
   0 -10   6        9.32       -2.70      2.70 o
   1 -10   6        3.44       -2.66     16.26 o
   2 -10   6       69.03       55.26      5.18 o
   3 -10   6      262.96      239.28     15.77 o
   4 -10   6      265.00      239.52     11.22 o
   5 -10   6       68.92       61.05      7.80 o
   6 -10   6       28.10       52.81     15.43 o
  -8  -9   6       70.51       94.00      9.96 o
  -7  -9   6      107.53      122.06     14.17 o
  -6  -9   6       78.43       84.63      8.22 o
  -5  -9   6       60.42       47.55      7.04 o
  -4  -9   6        9.83       10.02      2.70 o
  -3  -9   6       49.34       33.03      4.95 o
  -2  -9   6      114.69      119.20      8.39 o
  -1  -9   6      944.83     1000.50     17.72 o
   0  -9   6     1812.82     1999.02     50.39 o
   1  -9   6      528.45      533.05     11.92 o
   2  -9   6       61.34       58.53      7.55 o
   3  -9   6        0.20       -5.53      5.53 o
   4  -9   6      125.17      115.36      7.87 o
   5  -9   6       96.01      102.47     10.73 o
   6  -9   6      114.10      131.05     18.03 o
  -9  -8   6        3.04       12.41     15.09 o
  -8  -8   6        3.30       -4.35      7.54 o
  -7  -8   6       10.75       -0.67      6.96 o
  -6  -8   6      134.67      137.91      6.88 o
  -5  -8   6      252.70      298.22     20.89 o
  -4  -8   6      224.97      217.18      6.01 o
  -3  -8   6      248.75      253.93      6.45 o
  -2  -8   6        2.14       -3.86      4.02 o
  -1  -8   6       57.12       56.17     10.15 o
   0  -8   6      771.86      831.90     15.05 o
   1  -8   6      919.16      944.76     18.40 o
   2  -8   6      467.03      455.67     10.20 o
   3  -8   6      155.25      156.31      6.58 o
   4  -8   6       55.83       51.27      5.30 o
   5  -8   6       50.20       60.20      6.88 o
   6  -8   6        0.21        2.25      6.53 o
   7  -8   6       68.80       70.43     11.07 o
  -9  -7   6       54.43       60.70     18.61 o
  -8  -7   6       66.55       77.55     22.64 o
  -7  -7   6      189.43      185.09      9.25 o
  -6  -7   6        8.88       20.70      6.08 o
  -5  -7   6       29.94       22.31      5.67 o
  -4  -7   6       45.84       54.26      9.31 o
  -3  -7   6     1876.18     1889.63     34.28 o
  -2  -7   6     1974.42     2096.13     33.06 o
  -1  -7   6      515.02      459.37     23.19 o
   0  -7   6      161.35      155.71      3.85 o
   1  -7   6        5.81        8.22      5.36 o
   2  -7   6        1.59       -3.69      3.69 o
   3  -7   6      581.71      547.46     17.73 o
   4  -7   6      182.08      173.98      7.65 o
   5  -7   6      271.74      282.35     10.64 o
   6  -7   6      202.04      196.21     11.16 o
   7  -7   6        0.83        2.19      7.52 o
  -9  -6   6       17.32       11.56     11.04 o
  -8  -6   6       86.13      107.55     12.49 o
  -7  -6   6      486.36      513.51     27.70 o
  -6  -6   6      301.43      293.23     10.49 o
  -5  -6   6        6.25       31.89     56.67 o
  -4  -6   6        2.54       -3.37      7.96 o
  -3  -6   6       65.07       63.86      3.74 o
  -2  -6   6      357.44      382.99     11.50 o
  -1  -6   6     1145.51     1140.32     20.10 o
   0  -6   6      583.43      575.71      9.65 o
   1  -6   6     1173.71     1185.37     33.29 o
   2  -6   6      393.26      427.77      9.18 o
   3  -6   6      237.21      230.97      5.79 o
   4  -6   6       41.21       30.28      4.84 o
   5  -6   6       87.83       82.23      8.88 o
   6  -6   6      188.80      181.96     11.55 o
   7  -6   6      203.10      192.71     26.50 o
   8  -6   6       36.18       29.34     13.75 o
  -9  -5   6       22.89        5.04      7.39 o
  -8  -5   6        4.85        5.45      6.45 o
  -7  -5   6       72.69       69.50      6.73 o
  -6  -5   6       27.76       25.11      5.78 o
  -5  -5   6      340.24      379.74     11.49 o
  -4  -5   6     1272.46     1236.76     22.29 o
  -3  -5   6     1258.45     1226.06     21.25 o
  -2  -5   6     1008.36     1089.18     18.85 o
  -1  -5   6      464.82      481.42      8.51 o
   0  -5   6       16.48       -0.15      6.20 o
   1  -5   6     1070.04     1116.83     19.42 o
   2  -5   6     2532.98     2695.50     45.06 o
   3  -5   6      621.71      634.82     14.71 o
   4  -5   6      740.05      720.18     14.21 o
   5  -5   6       75.43       74.86     13.92 o
   6  -5   6        8.53        9.30      6.20 o
   7  -5   6        6.20        7.49      2.57 o
   8  -5   6      128.08      137.19     16.10 o
  -9  -4   6       95.18       96.22     33.96 o
  -8  -4   6       28.30       30.67      7.96 o
  -7  -4   6        0.23       -3.95      8.47 o
  -6  -4   6        8.55        6.45      2.43 o
  -5  -4   6       37.33       40.25      3.34 o
  -4  -4   6      190.48      209.78      9.40 o
  -3  -4   6      863.82      890.35     23.15 o
  -2  -4   6     2844.54     2840.49     47.16 o
  -1  -4   6     3325.91     3736.43     57.38 o
   0  -4   6      505.63      502.23     13.79 o
   1  -4   6        8.75      -10.39     10.39 o
   2  -4   6        3.85        5.60     14.08 o
   3  -4   6      157.34      143.51     21.14 o
   4  -4   6      427.57      403.84     10.60 o
   5  -4   6      660.91      652.03     16.53 o
   6  -4   6      385.45      376.34     11.86 o
   7  -4   6       31.41       32.36      5.53 o
   8  -4   6        1.82       15.09      5.36 o
  -9  -3   6        2.97       -3.68      7.13 o
  -8  -3   6        3.77        4.28      7.13 o
  -7  -3   6       13.00       16.58      4.10 o
  -6  -3   6      510.18      477.88     13.39 o
  -5  -3   6     2067.26     2078.61     55.43 o
  -4  -3   6     1185.86     1232.75     23.93 o
  -3  -3   6       92.91       93.62      4.03 o
  -2  -3   6       92.23       83.87      4.13 o
  -1  -3   6     3000.32     3107.43     56.16 o
   0  -3   6     1934.35     1841.14     36.98 o
   1  -3   6      247.86      215.02      7.72 o
   2  -3   6      387.06      384.40      8.39 o
   3  -3   6      493.01      498.95     19.07 o
   4  -3   6       58.94       77.54      4.82 o
   5  -3   6       93.75       99.86      5.20 o
   6  -3   6      328.54      308.13      9.66 o
   7  -3   6      234.06      245.45     11.07 o
   8  -3   6      131.95      141.21      9.73 o
   9  -3   6      131.41      141.88     11.07 o
  -9  -2   6       30.33       39.21      8.86 o
  -8  -2   6       60.59       58.20     14.00 o
  -7  -2   6        7.55        0.86      5.82 o
  -6  -2   6       32.23       38.08      8.72 o
  -5  -2   6     1297.29     1335.71     33.87 o
  -4  -2   6     2891.94     3066.07     56.37 o
  -3  -2   6     1183.49     1196.89     20.67 o
  -2  -2   6      188.59      182.44      5.36 o
  -1  -2   6       23.51       28.94      9.47 o
   0  -2   6     2052.98     2032.69     40.91 o
   1  -2   6       45.03       50.38      4.11 o
   2  -2   6      228.79      250.21      5.31 o
   3  -2   6     1879.77     1696.47     32.72 o
   4  -2   6     1893.97     1845.74     31.88 o
   5  -2   6       46.53       52.56      3.76 o
   6  -2   6        6.15        3.35      3.86 o
   7  -2   6        0.17        3.52      4.69 o
   8  -2   6        1.73        7.21      5.36 o
   9  -2   6       93.84      102.63      8.22 o
  -9  -1   6       25.32       22.13     18.69 o
  -8  -1   6      316.96      285.18     21.06 o
  -7  -1   6      334.50      321.20     12.08 o
  -6  -1   6      245.28      227.69      7.66 o
  -5  -1   6        1.06        1.16      3.98 o
  -4  -1   6       40.76       43.75      4.86 o
  -3  -1   6      849.90      956.35     17.15 o
  -2  -1   6      517.06      400.63      8.38 o
  -1  -1   6     1467.27     1270.85     31.06 o
   0  -1   6     6731.84     7151.11    116.76 o
   1  -1   6      148.27      154.25      5.37 o
   2  -1   6       81.30       46.88      3.86 o
   3  -1   6       43.64       52.42      3.27 o
   4  -1   6      549.21      507.74      9.94 o
   5  -1   6      705.76      676.23     15.47 o
   6  -1   6      714.41      695.18     17.14 o
   7  -1   6      707.57      733.63     19.49 o
   8  -1   6      195.43      191.06      7.21 o
   9  -1   6        3.14       19.28      6.20 o
  -9   0   6        0.28        6.26      6.49 o
  -8   0   6       52.60       60.74      6.71 o
  -7   0   6      132.31      118.50      6.37 o
  -6   0   6      205.13      203.86     10.23 o
  -5   0   6      699.23      689.58     14.61 o
  -4   0   6      935.75      928.18     20.14 o
  -3   0   6      200.51      214.40      9.48 o
  -2   0   6        0.50        3.77      5.95 o
  -1   0   6      625.93      652.44     14.55 o
   0   0   6     2539.25     2367.47     40.11 o
   1   0   6     3678.42     3370.58     44.75 o
   2   0   6      331.81      328.05      6.05 o
   3   0   6     1880.19     1814.76     30.19 o
   4   0   6      463.31      439.55      8.91 o
   5   0   6       26.00       47.28      4.69 o
   6   0   6      584.33      576.95     12.94 o
   7   0   6      299.76      286.29      8.39 o
   8   0   6      317.71      316.49      9.57 o
   9   0   6       95.38       97.43      6.88 o
  -9   1   6       73.04       74.12     11.07 o
  -8   1   6       76.77       61.23      5.93 o
  -7   1   6       76.59       63.59     24.90 o
  -6   1   6       10.31        9.35      3.93 o
  -5   1   6       45.45       45.66      5.03 o
  -4   1   6      866.30      931.68     17.82 o
  -3   1   6     1193.85     1175.93     20.93 o
  -2   1   6      818.44      838.11     66.37 o
  -1   1   6      347.62      341.14      7.39 o
   0   1   6      595.48      607.55     16.31 o
   1   1   6      365.59      344.27      6.66 o
   2   1   6     1370.90     1306.94     20.32 o
   3   1   6      840.62      854.91     18.53 o
   4   1   6     2833.93     2834.64     47.59 o
   5   1   6     2008.19     2092.38     35.85 o
   6   1   6      125.83      124.12      5.20 o
   7   1   6        0.26        3.69      3.86 o
   8   1   6        8.59        0.34      4.53 o
   9   1   6        8.61       15.26      5.36 o
  -8   2   6       87.99      100.51      8.63 o
  -7   2   6      510.58      494.50     16.97 o
  -6   2   6      432.55      402.30     18.80 o
  -5   2   6      111.17      111.02     12.24 o
  -4   2   6      162.46      148.25      6.71 o
  -3   2   6       38.97       34.71      6.46 o
  -2   2   6      139.74       95.56      3.74 o
  -1   2   6     1545.82     1349.57     23.58 o
   0   2   6     4050.20     3850.83     73.52 o
   1   2   6     2913.55     2985.40     59.60 o
   2   2   6      520.64      451.44      7.71 o
   3   2   6      409.72      436.17      7.90 o
   4   2   6      568.03      552.45     11.10 o
   5   2   6      895.75      895.00     17.33 o
   6   2   6      527.07      501.77     11.26 o
   7   2   6      121.06      119.92      5.53 o
   8   2   6      198.54      226.30      8.05 o
   9   2   6       87.96       96.59      6.37 o
  10   2   6        8.79       14.59      6.20 o
  -8   3   6       11.17        6.27      6.77 o
  -7   3   6       87.19      100.66     13.25 o
  -6   3   6      417.03      415.08     18.13 o
  -5   3   6      182.78      184.06     13.42 o
  -4   3   6     1606.42     1671.22     35.73 o
  -3   3   6      555.09      560.80     13.21 o
  -2   3   6        0.22       -3.67      3.67 o
  -1   3   6        3.85       -2.68      2.68 o
   0   3   6      698.73      736.52     14.11 o
   1   3   6     1393.96     1375.81     26.39 o
   2   3   6     2831.85     2942.57     48.79 o
   3   3   6     1651.65     1736.41     26.66 o
   4   3   6     1963.70     1796.58     27.25 o
   5   3   6      181.01      217.11      6.71 o
   6   3   6       15.87       21.29      4.19 o
   7   3   6        0.13       -3.86      3.86 o
   8   3   6       32.23       36.89      4.86 o
   9   3   6      177.23      198.09      9.23 o
  10   3   6       71.28       73.95      7.38 o
  -8   4   6      111.51      103.90     19.87 o
  -7   4   6       42.62       36.56      7.33 o
  -6   4   6        0.07        1.57      4.62 o
  -5   4   6        0.67       -4.54      4.54 o
  -4   4   6        6.33       11.36      6.79 o
  -3   4   6      860.24      871.34     28.69 o
  -2   4   6     1124.36     1134.64     17.65 o
  -1   4   6      343.37      241.61      5.04 o
   0   4   6     1231.77     1207.99     18.15 o
   1   4   6        1.07       -0.12      3.27 o
   2   4   6     1539.00     1566.05     27.03 o
   3   4   6     1151.97     1099.05     19.00 o
   4   4   6      709.38      757.37     30.03 o
   5   4   6     1554.99     1562.85     28.18 o
   6   4   6      808.24      794.90     16.82 o
   7   4   6      489.83      505.47     12.59 o
   8   4   6       43.68       55.16      5.20 o
   9   4   6        2.57        4.02      5.36 o
  10   4   6       29.25       42.75      6.71 o
  -8   5   6       32.91       74.28     12.74 o
  -7   5   6      102.83      110.65      7.72 o
  -6   5   6      243.47      222.88      9.35 o
  -5   5   6      156.84      157.78      7.17 o
  -4   5   6        6.09        5.24      7.96 o
  -3   5   6      184.78      161.70      6.02 o
  -2   5   6       68.71       44.34      3.10 o
  -1   5   6      574.95      636.57     10.89 o
   0   5   6      246.54      224.12      4.63 o
   1   5   6     5572.22     5559.73     81.14 o
   2   5   6     1724.33     1741.84     26.36 o
   3   5   6      691.32      675.95     12.61 o
   4   5   6      134.95      151.68     10.40 o
   5   5   6       42.30       73.03      8.47 o
   6   5   6      271.71      278.75      7.72 o
   7   5   6      564.37      576.47     13.10 o
   8   5   6      123.53      115.22      6.37 o
   9   5   6       60.08       62.54      6.71 o
  10   5   6        0.08        2.35      6.54 o
  -7   6   6       16.72       20.60     11.48 o
  -6   6   6        7.44       -1.08      6.37 o
  -5   6   6      123.56      131.31      6.32 o
  -4   6   6       78.02       81.44      7.55 o
  -3   6   6      731.71      790.25     24.88 o
  -2   6   6     1118.77     1227.96     19.97 o
  -1   6   6       98.28       91.42      7.88 o
   0   6   6      302.28      318.42      6.04 o
   1   6   6      291.58      341.83      6.66 o
   2   6   6     2341.80     2240.87     33.06 o
   3   6   6     2098.84     2077.09     34.37 o
   4   6   6     1553.34     1655.89     25.59 o
   5   6   6      602.33      556.92     10.73 o
   6   6   6      101.31      100.29      5.87 o
   7   6   6        3.03       -1.84      4.36 o
   8   6   6        3.71       -4.53      4.53 o
   9   6   6      106.03      111.86      7.71 o
  10   6   6       88.88       84.18      9.06 o
  -7   7   6       58.92       48.29      9.89 o
  -6   7   6       91.01       88.91      8.05 o
  -5   7   6        2.73       -2.13      4.86 o
  -4   7   6        1.21        4.86      3.53 o
  -3   7   6       40.55       46.67      4.33 o
  -2   7   6     1850.53     1924.49     34.10 o
  -1   7   6     2354.95     2480.45     38.72 o
   0   7   6     1549.70     1621.64     23.69 o
   1   7   6      368.43      435.43      8.55 o
   2   7   6        1.06       -4.21      4.21 o
   3   7   6      366.83      402.97     12.68 o
   4   7   6      291.78      296.02      7.05 o
   5   7   6      611.94      641.15     12.41 o
   6   7   6      265.03      273.29      8.88 o
   7   7   6       53.11       57.18      5.37 o
   8   7   6       26.67       38.06      5.37 o
   9   7   6        6.50        4.36      4.69 o
  10   7   6        9.09       32.36      8.05 o
  -6   8   6      120.07      131.69     30.44 o
  -5   8   6      223.12      211.09      8.72 o
  -4   8   6      195.83      180.66      9.06 o
  -3   8   6       52.62       56.32      5.20 o
  -2   8   6       71.67       78.71      5.06 o
  -1   8   6      912.05      931.67     32.98 o
   0   8   6     1061.41     1193.84     18.50 o
   1   8   6     1122.54     1116.18     18.83 o
   2   8   6     1726.70     1787.19     28.59 o
   3   8   6      818.96      887.91     14.56 o
   4   8   6       72.33       58.07      3.86 o
   5   8   6       61.07       61.25      3.79 o
   6   8   6       40.93       28.41      7.13 o
   7   8   6       49.48       53.99      6.04 o
   8   8   6      251.90      279.01     10.91 o
   9   8   6      195.88      180.66      8.72 o
  -6   9   6        2.52        7.71      7.04 o
  -5   9   6       75.67       79.04      6.39 o
  -4   9   6      256.00      254.68      8.09 o
  -3   9   6      384.17      384.97     11.75 o
  -2   9   6      408.05      435.63     11.46 o
  -1   9   6      205.90      221.82      7.14 o
   0   9   6       65.76       60.11      5.28 o
   1   9   6      124.70      104.95      5.37 o
   2   9   6      143.94      135.00     11.57 o
   3   9   6      802.39      729.08     12.72 o
   4   9   6      135.13      152.65     15.68 o
   5   9   6      147.62      165.54      6.12 o
   6   9   6      181.13      148.24      7.38 o
   7   9   6       14.20       11.74      5.03 o
   8   9   6       48.75       58.52      7.38 o
   9   9   6      168.88      169.07      9.73 o
  -5  10   6        2.74       12.68     11.32 o
  -4  10   6        2.04       -2.52      3.65 o
  -3  10   6       68.82       74.11      6.06 o
  -2  10   6      158.92      164.33      7.72 o
  -1  10   6      724.52      737.64     16.63 o
   0  10   6      335.98      322.82      8.90 o
   1  10   6      208.78      203.42      9.40 o
   2  10   6      348.03      388.63     13.26 o
   3  10   6      434.38      408.05      8.63 o
   4  10   6      122.53       97.26     13.84 o
   5  10   6       55.14       49.50      4.38 o
   6  10   6      489.37      487.41     12.14 o
   7  10   6      440.18      463.32     13.54 o
   8  10   6       44.66       38.06      5.87 o
   9  10   6        3.17        6.71      6.54 o
  -5  11   6       89.54      112.86     15.26 o
  -4  11   6       84.02       64.30      5.16 o
  -3  11   6      131.90      141.34      6.95 o
  -2  11   6       12.19        9.43      5.44 o
  -1  11   6        0.16        3.51     12.41 o
   0  11   6       53.18       53.62      6.46 o
   1  11   6      257.98      264.43      7.77 o
   2  11   6      508.52      518.58     11.86 o
   3  11   6      675.36      676.04     14.38 o
   4  11   6      465.66      445.04      9.74 o
   5  11   6        1.59       -0.93      3.74 o
   6  11   6      117.42      105.35      5.99 o
   7  11   6      161.02      171.16      8.61 o
   8  11   6      113.49      107.67      9.06 o
   9  11   6       35.09       19.78     13.58 o
  -4  12   6       60.13       65.97      6.05 o
  -3  12   6      143.52      132.12      6.63 o
  -2  12   6      255.76      251.46      9.14 o
  -1  12   6      170.06      198.22      7.23 o
   0  12   6      293.50      301.86      7.95 o
   1  12   6       98.06      105.62      7.88 o
   2  12   6        4.19       -3.82      5.39 o
   3  12   6      112.10      111.71      5.12 o
   4  12   6      398.98      395.40     15.36 o
   5  12   6      280.19      284.98      8.26 o
   6  12   6       47.69       54.72      4.81 o
   7  12   6        7.38        0.79      6.87 o
   8  12   6        4.46       22.97      7.54 o
  -3  13   6        0.43       -1.11      4.31 o
  -2  13   6       38.94       38.26      4.49 o
  -1  13   6      140.54      173.76     19.46 o
   0  13   6      204.20      224.14      9.65 o
   1  13   6      276.57      290.18      9.09 o
   2  13   6      118.06      120.59     24.91 o
   3  13   6        0.44       -3.31      4.09 o
   4  13   6       36.23       28.09      4.25 o
   5  13   6      125.76      121.19     11.32 o
   6  13   6      158.00      135.31      6.63 o
   7  13   6      123.43      110.23     19.62 o
   8  13   6       71.18      107.15     21.80 o
  -2  14   6       53.44       60.08      8.13 o
  -1  14   6       29.69       32.37      5.12 o
   0  14   6        3.32       -1.78      3.91 o
   1  14   6       22.94       19.58      4.23 o
   2  14   6      111.52      116.94      8.05 o
   3  14   6      142.00      145.15      6.87 o
   4  14   6       71.16       62.23      7.46 o
   5  14   6       11.99        6.97      5.07 o
   6  14   6        0.70       -4.55      5.08 o
   7  14   6        7.30       10.70      5.56 o
  -1  15   6      117.81      143.80      8.09 o
   0  15   6      135.46      136.18     22.64 o
   1  15   6       13.93       12.71     10.90 o
   2  15   6        4.31       10.62      5.88 o
   3  15   6       47.82       46.87     11.57 o
   4  15   6       81.87       80.06      6.44 o
   5  15   6      119.47      101.95      6.65 o
   6  15   6       73.24       52.21      6.61 o
   7  15   6       23.48       22.30      9.12 o
   0  16   6       38.56       38.40     10.31 o
   1  16   6       68.71       72.97      7.23 o
   2  16   6       37.03       37.18      6.16 o
   3  16   6       25.51       33.27      7.96 o
   4  16   6        7.45       19.20      5.99 o
   5  16   6        0.29       -0.40      6.89 o
   6  16   6       25.73       28.84     10.90 o
  -4 -15   7       50.47       67.54      6.56 o
  -3 -15   7        9.09       12.14      5.12 o
  -2 -15   7        0.71        6.53      5.09 o
  -1 -15   7       20.43       27.69      5.63 o
   0 -15   7       49.19       66.90     11.74 o
  -6 -14   7        2.36        9.39     10.39 o
  -5 -14   7       65.48       78.35     13.67 o
  -4 -14   7       97.46       87.02      8.22 o
  -3 -14   7       52.77       49.95     18.19 o
  -2 -14   7       88.09       90.39      5.74 o
  -1 -14   7       53.75       47.90      4.87 o
   0 -14   7       13.81       14.03     15.68 o
   1 -14   7       12.48       14.17      7.43 o
   2 -14   7        0.09        1.17      7.54 o
  -6 -13   7       57.30       72.07      9.27 o
  -5 -13   7        2.12        9.13     11.74 o
  -4 -13   7       25.63       21.46      3.60 o
  -3 -13   7       25.56       33.55      4.44 o
  -2 -13   7       39.45       45.37     14.34 o
  -1 -13   7       58.39       59.12      5.20 o
   0 -13   7      284.75      296.44     10.92 o
   1 -13   7      221.14      189.74     11.05 o
   2 -13   7       44.99       42.15      7.01 o
   3 -13   7        2.15        8.55      9.39 o
  -7 -12   7       19.34       37.72     10.23 o
  -6 -12   7       55.71       68.21     20.29 o
  -5 -12   7       22.46       20.10      9.14 o
  -4 -12   7       14.63       12.20      2.94 o
  -3 -12   7       93.66       93.12      5.04 o
  -2 -12   7       75.61       64.53      5.05 o
  -1 -12   7       98.05       84.50      5.56 o
   0 -12   7        5.09        6.49      6.96 o
   1 -12   7      276.53      257.83      8.79 o
   2 -12   7      290.01      276.87     12.22 o
   3 -12   7      144.13      140.51     10.65 o
   4 -12   7       22.50       33.36      8.05 o
  -7 -11   7       10.87       35.97     10.07 o
  -6 -11   7        0.04        0.46     12.66 o
  -5 -11   7        4.04        6.70      4.90 o
  -4 -11   7        4.57       -2.99      4.44 o
  -3 -11   7      127.17      138.17      5.61 o
  -2 -11   7      921.33      938.75     32.12 o
  -1 -11   7     1027.77     1099.59     24.40 o
   0 -11   7       72.65       67.40      4.95 o
   1 -11   7        4.79        3.90      7.54 o
   2 -11   7      108.33       98.92      7.88 o
   3 -11   7       66.29       62.70     17.52 o
   4 -11   7       15.67       19.65     17.94 o
   5 -11   7       73.38      110.00     17.94 o
  -8 -10   7       14.82       -3.19     12.07 o
  -7 -10   7       11.79       11.70      7.66 o
  -6 -10   7       85.35       89.81      7.49 o
  -5 -10   7      375.30      368.43     25.01 o
  -4 -10   7      299.35      294.79      8.74 o
  -3 -10   7        9.65       16.00      6.54 o
  -2 -10   7      155.60      149.93      5.89 o
  -1 -10   7      347.00      314.65      7.53 o
   0 -10   7      279.50      279.91      9.90 o
   1 -10   7      334.10      331.73     20.39 o
   2 -10   7      277.65      261.81     13.34 o
   3 -10   7        0.80       10.14     18.61 o
   4 -10   7        2.39        3.13      6.37 o
   5 -10   7        0.03       -6.77      6.77 o
  -8  -9   7       12.21       16.93     10.90 o
  -7  -9   7        7.21        9.15      6.38 o
  -6  -9   7       52.84       42.12     11.15 o
  -5  -9   7      288.11      295.53     10.49 o
  -4  -9   7      952.57      981.12     19.49 o
  -3  -9   7      825.83      844.18     20.68 o
  -2  -9   7       31.81       41.46      4.03 o
  -1  -9   7       13.49        4.72      7.71 o
   0  -9   7        1.63       -2.60      2.60 o
   1  -9   7      100.98      109.34     17.69 o
   2  -9   7      486.41      505.76     11.94 o
   3  -9   7      171.67      164.08      7.93 o
   4  -9   7       72.89       77.44      9.39 o
   5  -9   7      127.56      112.98     12.16 o
   6  -9   7       22.50       17.10     16.10 o
  -8  -8   7       56.10       65.74      8.19 o
  -7  -8   7      195.96      219.84     12.92 o
  -6  -8   7       37.04       53.41      7.20 o
  -5  -8   7        0.15       -4.06      4.06 o
  -4  -8   7       52.40       56.22      3.81 o
  -3  -8   7      123.78      139.70      7.63 o
  -2  -8   7      139.17      135.53      7.21 o
  -1  -8   7      864.05      876.96     21.20 o
   0  -8   7      937.07      972.56     36.60 o
   1  -8   7       79.68       78.31      7.55 o
   2  -8   7      104.25      109.23      4.64 o
   3  -8   7       44.40       39.29      2.59 o
   5  -8   7      328.00      345.34     13.34 o
   6  -8   7      315.70      286.49     13.18 o
   7  -8   7       47.28       39.24     13.25 o
  -8  -7   7        9.99       20.28      7.29 o
  -7  -7   7       93.43       89.62      7.51 o
  -6  -7   7      293.14      299.14     11.75 o
  -5  -7   7      831.05      891.58     23.32 o
  -4  -7   7      283.65      305.07      8.19 o
  -3  -7   7        0.10       -3.02      3.02 o
  -2  -7   7        8.59        1.14      3.94 o
  -1  -7   7       65.90       73.42      7.80 o
   0  -7   7      293.97      322.19      8.79 o
   1  -7   7      765.47      730.71     19.34 o
   2  -7   7       44.52       48.54      3.52 o
   3  -7   7      204.15      178.46     12.42 o
   4  -7   7      205.63      192.16      8.64 o
   5  -7   7        5.81        0.95      7.29 o
   6  -7   7        8.17       30.43     12.91 o
   7  -7   7      176.14      188.08     11.56 o
  -9  -6   7       59.98       71.10     23.47 o
  -8  -6   7       34.72       43.08     12.07 o
  -7  -6   7        7.35       -2.49      6.47 o
  -6  -6   7        4.82       13.51      6.62 o
  -5  -6   7      319.60      339.20     11.25 o
  -4  -6   7      119.21      144.70      4.83 o
  -3  -6   7      551.21      572.84     11.58 o
  -2  -6   7     2172.41     2286.82     34.93 o
  -1  -6   7      638.22      664.49     11.85 o
   0  -6   7        0.04        9.25      5.36 o
   1  -6   7      114.28      140.71      7.80 o
   2  -6   7       29.18       14.95      5.95 o
   3  -6   7      447.84      465.49     14.02 o
   4  -6   7     1411.23     1378.88     25.48 o
   5  -6   7      393.38      383.26     12.89 o
   6  -6   7       64.70       63.28      9.78 o
   7  -6   7        2.44       32.52     16.01 o
  -9  -5   7       55.62       89.54     17.44 o
  -8  -5   7       79.02       83.36      8.30 o
  -7  -5   7      215.52      242.32     12.25 o
  -6  -5   7      371.65      365.07     11.80 o
  -5  -5   7        2.20       -1.33      4.61 o
  -4  -5   7      207.17      207.65      6.38 o
  -3  -5   7        4.69       14.01      3.41 o
  -2  -5   7      182.69      174.34      9.90 o
  -1  -5   7     1687.91     1667.99     25.50 o
   0  -5   7     1006.25     1007.11     22.07 o
   1  -5   7      179.65      177.33      6.17 o
   2  -5   7      524.25      590.32     27.31 o
   3  -5   7      297.65      290.53     14.77 o
   4  -5   7       22.19       19.81      3.94 o
   5  -5   7      522.21      509.32     14.01 o
   6  -5   7      560.29      579.54     35.77 o
   7  -5   7       67.02       65.50     19.70 o
   8  -5   7       56.54       77.13     11.40 o
  -9  -4   7        0.06        0.20     37.39 o
  -8  -4   7        6.96       10.44      8.80 o
  -7  -4   7        1.24       12.84      6.37 o
  -6  -4   7       81.88       70.58      4.12 o
  -5  -4   7      438.09      420.85     11.33 o
  -4  -4   7      621.01      590.70     12.24 o
  -3  -4   7      646.96      670.90     17.23 o
  -2  -4   7      342.06      356.33     10.50 o
  -1  -4   7        3.68        3.03      2.35 o
   0  -4   7      710.35      750.07     16.22 o
   1  -4   7     2205.38     2207.81     37.40 o
   2  -4   7     2872.41     2934.00     56.71 o
   3  -4   7     1931.16     2035.97     41.50 o
   4  -4   7      399.39      394.33     14.27 o
   5  -4   7       23.79       10.45      3.56 o
   6  -4   7      210.75      195.86     12.58 o
   7  -4   7       77.55       84.85      5.87 o
   8  -4   7       65.66       62.38      6.04 o
  -9  -3   7       50.77       50.58     25.99 o
  -8  -3   7       50.73       46.83      5.07 o
  -7  -3   7      119.73       82.98      5.46 o
  -6  -3   7       15.95        8.60      3.93 o
  -5  -3   7       88.09       91.63      6.04 o
  -4  -3   7       27.70        8.98      6.62 o
  -3  -3   7      295.10      307.55      9.49 o
  -2  -3   7     2636.01     2770.45     69.57 o
  -1  -3   7     2652.33     2803.10     54.57 o
   0  -3   7        2.07       -5.36      5.36 o
   1  -3   7      120.22      126.04      3.99 o
   2  -3   7       14.99       14.24      6.37 o
   3  -3   7      476.31      462.70     11.65 o
   4  -3   7     1272.61     1331.41     35.14 o
   5  -3   7      247.66      239.69      6.66 o
   6  -3   7        3.65        7.13      3.45 o
   7  -3   7        4.65       17.10      4.19 o
   8  -3   7       10.40       16.26      5.53 o
  -9  -2   7        6.11        9.12      6.93 o
  -8  -2   7        0.23       -1.83      4.64 o
  -7  -2   7      143.96      123.63      8.05 o
  -6  -2   7     1091.95     1071.89     26.08 o
  -5  -2   7      894.68      886.03     21.03 o
  -4  -2   7      255.11      258.07      7.12 o
  -3  -2   7       14.74       24.23      3.43 o
  -2  -2   7       50.83       51.21      3.46 o
  -1  -2   7     5819.49     5992.84    110.16 o
   0  -2   7     5626.95     5853.09    109.15 o
   1  -2   7      113.73       75.66      3.66 o
   2  -2   7     1881.20     1978.13     33.06 o
   3  -2   7      105.11      121.88     14.76 o
   4  -2   7      118.72      156.99     19.12 o
   5  -2   7      134.85      143.87      5.67 o
   6  -2   7       30.87       27.83      3.86 o
   7  -2   7      128.76      137.36      6.88 o
   8  -2   7      319.70      328.22     10.40 o
   9  -2   7      144.48      137.19      8.05 o
  -9  -1   7       32.35       32.14      9.55 o
  -8  -1   7       32.99       10.57      5.59 o
  -7  -1   7       19.76       31.28      5.45 o
  -6  -1   7      346.25      354.88     10.24 o
  -5  -1   7      924.02      877.25     29.69 o
  -4  -1   7      953.09      928.45     33.58 o
  -3  -1   7      886.74      916.38     17.51 o
  -2  -1   7       93.55      101.66      4.37 o
  -1  -1   7      671.08      728.50     16.21 o
   0  -1   7      181.16      180.94      5.07 o
   1  -1   7        8.14       -1.42      1.81 o
   2  -1   7      153.64      119.43      3.48 o
   3  -1   7     1809.52     1872.11     31.36 o
   4  -1   7      636.20      640.29     12.86 o
   5  -1   7      234.09      218.65      6.38 o
   6  -1   7       60.97       62.88      4.36 o
   7  -1   7        3.36        7.04      4.02 o
   8  -1   7      197.85      185.19      9.39 o
   9  -1   7      114.37      104.98      6.88 o
  -8   0   7      204.36      191.61      9.30 o
  -7   0   7      282.09      274.02     14.60 o
  -6   0   7       12.31       11.02      4.11 o
  -5   0   7       71.68       69.27      4.27 o
  -4   0   7      108.34      100.57      4.67 o
  -3   0   7      246.32      239.52      7.01 o
  -2   0   7     3510.67     3547.22     69.43 o
  -1   0   7      766.10      726.73     15.31 o
   0   0   7       82.05       61.39      7.55 o
   1   0   7     3004.75     3292.03     43.76 o
   2   0   7        8.89        6.78      4.02 o
   3   0   7       11.48        8.86      2.43 o
   4   0   7     1327.56     1304.06     26.82 o
   5   0   7     1705.77     1758.48     31.06 o
   6   0   7     1121.90     1128.42     22.72 o
   7   0   7      452.34      467.92     11.75 o
   8   0   7        5.88       12.24      6.20 o
   9   0   7        2.35       13.58      6.04 o
  -8   1   7       41.46       76.32      7.39 o
  -7   1   7      217.86      213.47     22.31 o
  -6   1   7      198.91      202.15     15.01 o
  -5   1   7      278.59      265.70      8.79 o
  -4   1   7      101.36       85.96      5.09 o
  -3   1   7        3.75       -4.69      4.69 o
  -2   1   7       74.47       72.81      6.29 o
  -1   1   7      185.68      228.86      8.06 o
   0   1   7      120.73      101.41      4.27 o
   1   1   7     2709.59     2699.92     44.34 o
   2   1   7     6608.91     6402.73     91.32 o
   3   1   7      168.68      150.87      4.37 o
   4   1   7      248.57      268.21      7.22 o
   5   1   7      648.27      656.57     12.94 o
   6   1   7      613.51      606.90     13.61 o
   7   1   7      158.40      150.29      6.37 o
   8   1   7       94.22       97.27      6.88 o
   9   1   7       87.25       96.76      7.04 o
  -8   2   7       93.66       90.81     34.88 o
  -7   2   7        0.00       -1.03      4.83 o
  -6   2   7       20.97       23.76      5.62 o
  -5   2   7       67.43       69.76      6.62 o
  -4   2   7      747.49      724.48     17.11 o
  -3   2   7     1408.69     1358.34     23.77 o
  -2   2   7     2557.64     2720.19     52.89 o
  -1   2   7     1729.93     1897.75     32.75 o
   0   2   7       79.43       95.62      6.71 o
   1   2   7      630.85      573.63     11.00 o
   2   2   7     1295.62     1429.50     30.74 o
   3   2   7     2422.35     2502.50     36.99 o
   4   2   7     1056.08      927.44     19.71 o
   5   2   7      485.81      460.11      9.91 o
   6   2   7      338.92      320.78      8.56 o
   7   2   7       12.06        9.72      4.02 o
   8   2   7        0.16        0.17      4.02 o
   9   2   7       30.17       29.68      5.53 o
  -8   3   7      139.59      136.30     16.10 o
  -7   3   7      193.14      159.56      9.34 o
  -6   3   7      162.27      143.05      7.68 o
  -5   3   7        4.22       -1.22      6.71 o
  -4   3   7        5.50       16.01      4.96 o
  -3   3   7        8.73       23.72      4.82 o
  -2   3   7     1316.52     1425.37     22.05 o
  -1   3   7     2898.86     3006.50     49.61 o
   0   3   7     2351.90     2352.30     39.85 o
   1   3   7        0.88       -0.68      5.03 o
   2   3   7       58.51       60.98      2.43 o
   3   3   7      405.25      496.80     22.93 o
   4   3   7      536.89      517.98     30.67 o
   5   3   7      477.71      431.04      9.91 o
   6   3   7      717.40      721.62     15.46 o
   7   3   7      526.55      534.73     13.10 o
   8   3   7      136.96      138.37      6.71 o
   9   3   7       47.48       54.33      6.87 o
  10   3   7        4.60       21.29      8.55 o
  -8   4   7        7.99        6.19     17.02 o
  -7   4   7      117.59      125.37     10.82 o
  -6   4   7      283.54      275.58     35.40 o
  -5   4   7      137.90      168.91      7.93 o
  -4   4   7      316.25      324.77     11.25 o
  -3   4   7      498.49      517.33     11.26 o
  -2   4   7        4.23       -5.84      5.87 o
  -1   4   7       93.83      113.18      7.04 o
   0   4   7      384.12      349.47      8.15 o
   1   4   7     1195.62     1093.24     19.20 o
   2   4   7     2180.59     2020.12     32.06 o
   3   4   7     2999.35     3034.61     72.14 o
   4   4   7      285.61      288.85      5.85 o
   5   4   7      221.28      190.96      5.71 o
   6   4   7       53.62       56.34      4.36 o
   7   4   7      169.83      173.95      6.54 o
   8   4   7      127.33      135.35      6.54 o
   9   4   7      188.20      209.67     10.06 o
  10   4   7       23.40       28.84      7.21 o
  -7   5   7        1.38        5.73      6.08 o
  -6   5   7       24.86       16.06     14.00 o
  -5   5   7        8.40        4.75      4.83 o
  -4   5   7        0.89        0.44      3.75 o
  -3   5   7      906.81      955.45     18.96 o
  -2   5   7     1003.14     1097.84     18.28 o
  -1   5   7      728.27      748.19     12.79 o
   0   5   7       54.28       52.66      4.95 o
   1   5   7       60.00       61.64      5.53 o
   2   5   7      873.03      877.77     14.36 o
   3   5   7     1507.94     1602.47     27.52 o
   4   5   7     2108.48     2139.92     39.51 o
   5   5   7      899.11      864.33     15.23 o
   6   5   7      198.99      202.67      6.38 o
   7   5   7      102.59      102.81      5.87 o
   8   5   7        1.40        9.22      5.20 o
   9   5   7       26.93       29.51      6.71 o
  10   5   7       22.54       41.58      6.87 o
  -7   6   7       26.18       23.35      7.80 o
  -6   6   7       95.46       78.43      7.28 o
  -5   6   7      364.37      331.81     11.18 o
  -4   6   7      124.81      102.41      5.09 o
  -3   6   7       36.64       34.36      5.15 o
  -2   6   7      384.49      374.18      7.05 o
  -1   6   7     1430.55     1567.88     40.15 o
   0   6   7     1477.07     1458.37     21.25 o
   1   6   7      946.09      940.06     16.88 o
   2   6   7     1143.01     1086.31     17.09 o
   3   6   7      184.11      178.77      6.02 o
   4   6   7      109.42      148.95      5.27 o
   5   6   7      327.46      350.94      7.89 o
   6   6   7        9.65        6.04      4.53 o
   7   6   7      161.45      189.21      7.21 o
   8   6   7      197.15      194.59      8.39 o
   9   6   7        3.61       -0.17      7.21 o
  10   6   7        0.27       20.45      8.89 o
  -7   7   7        0.52       -3.86     11.40 o
  -6   7   7        9.80       17.81      5.66 o
  -5   7   7      215.06      241.28      9.26 o
  -4   7   7      689.00      720.64     18.29 o
  -3   7   7      189.90      185.22      9.39 o
  -2   7   7      274.60      281.52      6.83 o
  -1   7   7       82.42       64.36      5.03 o
   0   7   7     1153.06     1269.91     18.94 o
   1   7   7      945.81      943.89     16.05 o
   2   7   7     1488.98     1557.74     24.56 o
   3   7   7     1941.01     2018.72     31.64 o
   4   7   7      486.09      485.48      9.68 o
   5   7   7      132.12      132.13      4.91 o
   6   7   7      193.58      174.48      6.73 o
   7   7   7       14.64       10.73      5.03 o
   8   7   7      103.12       99.28      5.70 o
   9   7   7      182.13      183.00      8.89 o
  -6   8   7       23.77       27.56      6.30 o
  -5   8   7        0.01        4.29      5.21 o
  -4   8   7      164.63      155.70     12.75 o
  -3   8   7      445.33      468.44     11.17 o
  -2   8   7      688.82      696.45     16.47 o
  -1   8   7      548.31      569.27     12.49 o
   0   8   7       56.41       37.86      7.13 o
   1   8   7       46.63       44.26     14.17 o
   2   8   7        3.13        0.16      3.52 o
   3   8   7      155.83      128.40      4.37 o
   4   8   7      293.24      315.18      7.76 o
   5   8   7      271.93      278.43      7.57 o
   6   8   7      297.86      286.46      7.86 o
   7   8   7      190.67      170.77      8.89 o
   8   8   7        1.75        3.52      5.20 o
   9   8   7       59.89       67.74      7.04 o
  -6   9   7       57.85       47.28     10.73 o
  -5   9   7       95.44       87.53     19.79 o
  -4   9   7       53.47       55.42      5.92 o
  -3   9   7        4.52       -2.46      4.14 o
  -2   9   7      159.96      156.05      6.48 o
  -1   9   7      462.85      487.64     15.16 o
   0   9   7      268.40      301.96      8.06 o
   1   9   7      668.84      703.01     13.71 o
   2   9   7      912.02      904.09     17.96 o
   3   9   7      603.35      601.61     11.13 o
   4   9   7       87.39      104.30      4.86 o
   5   9   7        0.59        0.27      7.38 o
   6   9   7       47.13       47.67      4.25 o
   7   9   7      400.01      376.10     11.14 o
   8   9   7      259.25      250.49     11.24 o
   9   9   7       34.20       37.05      6.04 o
  -5  10   7       83.76       91.65      7.64 o
  -4  10   7      124.51      115.96      6.16 o
  -3  10   7      256.53      265.16     15.77 o
  -2  10   7       66.12       67.18      8.47 o
  -1  10   7      208.90      221.88      9.14 o
   0  10   7       22.91       34.52     13.41 o
   1  10   7       92.68       80.90      4.63 o
   2  10   7       72.21       73.49      3.96 o
   3  10   7      606.10      636.74     16.55 o
   4  10   7      390.94      360.25      8.20 o
   5  10   7       88.90       88.20      4.41 o
   6  10   7       11.96       11.81      6.37 o
   7  10   7       54.38       55.28      9.98 o
   8  10   7      148.43      155.98     10.06 o
   9  10   7       90.59       73.62      9.89 o
  -4  11   7       26.01       39.47      8.05 o
  -3  11   7      120.82      125.97      8.13 o
  -2  11   7      290.15      298.57     14.60 o
  -1  11   7      285.87      291.71     19.05 o
   0  11   7      772.84      792.24     17.32 o
   1  11   7      471.04      485.08     11.46 o
   2  11   7       99.05       88.52      7.63 o
   3  11   7       34.29       32.18      4.55 o
   4  11   7      101.38      105.19      5.33 o
   5  11   7      298.06      301.43     10.07 o
   6  11   7      248.79      234.81      7.57 o
   7  11   7       57.01       59.61      5.57 o
   8  11   7        9.56       18.78      6.71 o
   9  11   7        1.17       11.57     20.79 o
  -4  12   7       95.22      128.75     12.00 o
  -3  12   7       17.66       41.12     20.62 o
  -2  12   7        2.28       -5.37      9.47 o
  -1  12   7       80.44       96.60     17.52 o
   0  12   7      100.01       93.05      5.65 o
   1  12   7      328.80      327.69      9.76 o
   2  12   7      487.72      509.69     12.91 o
   3  12   7       60.08       59.71      5.79 o
   4  12   7       18.10       14.93      4.35 o
   5  12   7       18.84       12.29      4.06 o
   6  12   7      130.40      109.93      5.52 o
   7  12   7      152.57      142.46     18.45 o
   8  12   7       95.46       97.93      8.38 o
  -3  13   7      125.55      128.75      8.34 o
  -2  13   7       79.66       78.78      9.47 o
  -1  13   7       94.14      107.34     26.75 o
   0  13   7       56.33       69.59      4.75 o
   1  13   7       11.50       25.46      9.05 o
   2  13   7       29.21       32.71      4.78 o
   3  13   7      196.62      209.74      9.31 o
   4  13   7      115.76      128.74      6.49 o
   5  13   7       72.99       65.48      6.29 o
   6  13   7       16.83       17.28      5.14 o
   7  13   7        0.77        4.64     14.67 o
   8  13   7        0.16       26.46     15.68 o
  -2  14   7       23.40       26.88      5.93 o
  -1  14   7       45.39       49.44     10.90 o
   0  14   7      169.71      153.83      8.21 o
   1  14   7      145.20      152.99      7.05 o
   2  14   7       31.55       32.05      5.39 o
   3  14   7        5.84       12.37      4.92 o
   4  14   7       44.52       50.62      5.59 o
   5  14   7      108.17      113.69      7.09 o
   6  14   7      108.76      112.48      7.80 o
   7  14   7       72.11       51.64      7.87 o
  -1  15   7        2.69        8.26     11.23 o
   0  15   7        4.00        5.74      6.27 o
   1  15   7       78.76       93.84      6.51 o
   2  15   7       77.31       63.13      5.97 o
   3  15   7       43.87       59.69      6.81 o
   4  15   7       26.61       33.95      5.68 o
   5  15   7       25.52       19.27      5.87 o
   6  15   7        4.37       13.45      6.51 o
   1  16   7       11.53       17.74     13.08 o
   2  16   7       10.85       17.33     14.75 o
   3  16   7       68.76       66.08     11.15 o
   4  16   7      168.43      166.92     10.34 o
   5  16   7      113.13      104.51     10.11 o
  -3 -15   8       43.22       58.30     17.86 o
  -2 -15   8       31.75       42.49     11.57 o
  -5 -14   8       14.48       18.59      8.38 o
  -4 -14   8        7.44        5.71      4.92 o
  -3 -14   8        0.49        6.20      6.54 o
  -2 -14   8        3.16       24.32     19.28 o
  -1 -14   8        9.13        3.24      9.02 o
   0 -14   8      117.95      129.74      8.10 o
   1 -14   8      157.85      153.63     13.75 o
  -6 -13   8       29.51       53.82     10.90 o
  -5 -13   8       12.29       24.90      7.74 o
  -4 -13   8       26.62       31.17      3.50 o
  -3 -13   8       59.64       57.91      7.96 o
  -2 -13   8      127.94      120.39      6.75 o
  -1 -13   8      145.09      137.77      6.37 o
   0 -13   8        3.05       -0.64      6.37 o
   1 -13   8       35.44       41.29      5.53 o
   2 -13   8       17.19       16.60      6.54 o
   3 -13   8       44.86       32.86     19.62 o
  -7 -12   8        7.29      -11.07     11.07 o
  -6 -12   8       26.02       27.39     13.92 o
  -5 -12   8       38.90       53.86     10.06 o
  -4 -12   8        1.38        4.03      7.13 o
  -3 -12   8       37.63       38.55      4.74 o
  -2 -12   8      139.72      127.82     10.31 o
  -1 -12   8      343.66      357.97     10.82 o
   0 -12   8      455.34      461.67     18.13 o
   1 -12   8      190.83      182.29      7.00 o
   2 -12   8       50.38       37.90      5.06 o
   3 -12   8       31.94       34.54      5.56 o
   4 -12   8        8.35       17.10     19.62 o
  -7 -11   8       19.84       11.57     10.56 o
  -6 -11   8       61.12       65.08     13.58 o
  -5 -11   8      110.57       95.61     16.35 o
  -4 -11   8      169.43      168.57      6.44 o
  -3 -11   8      228.17      230.34      7.28 o
  -2 -11   8       17.35       12.33      5.28 o
  -1 -11   8       34.17       22.97      3.60 o
   0 -11   8       30.05       31.11      4.13 o
   1 -11   8       78.79       78.03      4.57 o
   2 -11   8       75.04       72.35      4.20 o
   3 -11   8       29.11       41.14      5.39 o
   4 -11   8       45.58       39.42      5.33 o
  -7 -10   8       12.96       20.73      8.55 o
  -6 -10   8        2.77       -5.25      5.96 o
  -5 -10   8       48.75       51.17     12.83 o
  -4 -10   8      225.38      217.19      7.16 o
  -3 -10   8      547.44      544.38     12.96 o
  -2 -10   8      919.84      991.68     19.89 o
  -1 -10   8      498.15      500.44     27.96 o
   0 -10   8        0.16       12.11      8.80 o
   1 -10   8       86.77       76.32      4.28 o
   2 -10   8        3.65        7.31      3.94 o
   3 -10   8       22.71       26.27      4.78 o
   4 -10   8      181.16      165.57      9.17 o
   5 -10   8      130.44      134.91      9.36 o
  -8  -9   8       39.75       72.10     12.58 o
  -7  -9   8       29.62       45.75     14.08 o
  -6  -9   8       86.55       79.49      7.82 o
  -5  -9   8      182.77      174.10      8.64 o
  -4  -9   8        1.64       -3.45      3.45 o
  -3  -9   8       95.15       88.68      4.62 o
  -2  -9   8       23.01        8.98      6.29 o
  -1  -9   8       38.23       47.59      3.25 o
   0  -9   8      235.46      263.66     11.38 o
   1  -9   8      325.67      315.95      7.89 o
   2  -9   8      194.30      201.05     11.74 o
   3  -9   8        7.82        2.35      2.43 o
   4  -9   8       45.99       31.37      8.47 o
   5  -9   8       53.60       44.05      7.04 o
   6  -9   8      103.36       94.25      9.89 o
  -8  -8   8        1.41        5.20     10.06 o
  -7  -8   8        1.21        1.86      8.60 o
  -6  -8   8       71.57       66.10      5.99 o
  -5  -8   8      344.62      358.29     12.98 o
  -4  -8   8      476.59      500.36     12.69 o
  -3  -8   8      788.85      840.33     17.82 o
  -2  -8   8      221.49      222.87     13.93 o
  -1  -8   8       19.80       18.12      7.71 o
   0  -8   8      280.92      290.79     11.85 o
   1  -8   8      110.84      101.56      5.64 o
   2  -8   8      206.55      196.21      5.49 o
   3  -8   8      533.66      534.50     14.78 o
   4  -8   8       44.84       42.23      5.23 o
   5  -8   8       19.65       22.62     12.83 o
   6  -8   8       18.31       19.46      7.20 o
  -8  -7   8       10.25       29.59      7.09 o
  -7  -7   8      155.49      138.38      9.98 o
  -6  -7   8       94.51       91.53     17.27 o
  -5  -7   8       57.95       63.44      8.64 o
  -4  -7   8       26.76       28.57      3.83 o
  -3  -7   8       44.48       40.55      3.22 o
  -2  -7   8      276.56      304.09      7.58 o
  -1  -7   8      885.71      914.94     16.17 o
   0  -7   8      222.35      259.91      7.95 o
   1  -7   8        0.94       15.23     15.59 o
   2  -7   8        9.51        8.49      7.54 o
   3  -7   8      173.98      180.93      9.14 o
   4  -7   8      352.26      324.69      6.93 o
   5  -7   8      372.67      398.76     25.85 o
   6  -7   8      204.33      176.45      9.06 o
   7  -7   8       49.00       51.60     19.70 o
  -8  -6   8        5.86        6.83      7.94 o
  -7  -6   8      173.52      162.72      9.49 o
  -6  -6   8      559.73      545.50     17.58 o
  -5  -6   8      742.62      716.89     20.36 o
  -4  -6   8      270.68      284.50     13.09 o
  -3  -6   8        1.74       -2.19      2.89 o
  -2  -6   8       57.78       50.95      5.28 o
  -1  -6   8      609.50      653.83     13.28 o
   0  -6   8      391.98      435.34     29.14 o
   1  -6   8      565.32      536.55     14.27 o
   2  -6   8      643.46      613.98     21.26 o
   3  -6   8      235.49      219.00      5.90 o
   4  -6   8        1.04       -7.00     14.17 o
   5  -6   8       54.53       42.28      4.02 o
   6  -6   8       53.40       58.90     22.64 o
   7  -6   8       58.82       80.56      9.25 o
  -8  -5   8       44.07       55.90     14.92 o
  -7  -5   8        0.30        3.59      6.63 o
  -6  -5   8      102.37       94.75     10.31 o
  -5  -5   8      149.37      154.63      7.37 o
  -4  -5   8      327.18      346.37      8.58 o
  -3  -5   8      571.54      611.00     18.32 o
  -2  -5   8      829.42      840.42     20.11 o
  -1  -5   8       36.66       27.07      2.63 o
   0  -5   8      567.15      578.70     13.24 o
   1  -5   8      172.88      151.76      6.00 o
   2  -5   8      470.95      425.21     11.39 o
   3  -5   8     1565.64     1574.49     29.26 o
   4  -5   8     1402.75     1444.20     24.62 o
   5  -5   8       52.59       51.14      6.62 o
   6  -5   8       20.14       29.84     16.68 o
   7  -5   8        5.08       10.53      6.96 o
   8  -5   8       52.54       55.84     10.23 o
  -8  -4   8      130.28      112.90     10.18 o
  -7  -4   8      412.96      373.92     12.26 o
  -6  -4   8      227.27      217.52      8.14 o
  -5  -4   8        1.87       -2.84      9.56 o
  -4  -4   8      258.26      260.89      7.11 o
  -3  -4   8      301.65      334.46     13.68 o
  -2  -4   8      122.64      110.95      4.23 o
  -1  -4   8      529.41      499.96     10.03 o
   0  -4   8      745.82      765.98     20.86 o
   1  -4   8      222.12      238.59     13.93 o
   2  -4   8       33.23       24.70      4.43 o
   3  -4   8       47.80       35.45      6.46 o
   4  -4   8      251.96      257.94     17.12 o
   5  -4   8      240.87      227.72      8.05 o
   6  -4   8      205.90      226.75      7.42 o
   7  -4   8      243.76      240.75      9.23 o
   8  -4   8       38.72       43.09      5.53 o
  -8  -3   8       10.67       22.41      4.69 o
  -7  -3   8      207.77      215.24     13.92 o
  -6  -3   8      172.37      139.16      6.71 o
  -5  -3   8      170.12      172.33      6.68 o
  -4  -3   8      354.59      339.20     15.86 o
  -3  -3   8      188.67      214.22      6.53 o
  -2  -3   8       28.80       17.50      4.19 o
  -1  -3   8      275.41      275.63      8.39 o
   0  -3   8      406.89      423.62     10.45 o
   1  -3   8     2322.50     2279.55     39.18 o
   2  -3   8     2918.53     3046.69     60.37 o
   3  -3   8      486.13      518.72     20.92 o
   4  -3   8      169.03      153.01      5.17 o
   5  -3   8        0.08       -0.55      3.49 o
   6  -3   8      101.77       86.70     10.82 o
   7  -3   8      214.04      209.70      9.73 o
   8  -3   8       96.28      115.71      7.55 o
  -8  -2   8      128.35      105.02      7.09 o
  -7  -2   8        0.26       -2.06      8.30 o
  -6  -2   8       50.78       54.29      5.50 o
  -5  -2   8      107.42      111.34      6.30 o
  -4  -2   8      110.03      101.35      5.62 o
  -3  -2   8     1061.16     1042.31     20.01 o
  -2  -2   8      921.53      938.02     19.82 o
  -1  -2   8      418.87      398.64      8.32 o
   0  -2   8      556.10      579.15     14.10 o
   1  -2   8      469.84      376.48      8.80 o
   2  -2   8       31.59       36.45      1.84 o
   3  -2   8      344.38      349.81      7.73 o
   4  -2   8     1646.25     1668.66     30.50 o
   5  -2   8      718.44      714.01     13.67 o
   6  -2   8       56.08       63.38      4.53 o
   7  -2   8        6.47       12.07      4.02 o
   8  -2   8        2.18       11.07      5.70 o
   9  -2   8        8.41        8.22      6.37 o
  -8  -1   8       83.64       76.51      8.55 o
  -7  -1   8       77.29       62.30      9.81 o
  -6  -1   8      106.98      109.19      8.80 o
  -5  -1   8      134.56      138.43     11.57 o
  -4  -1   8       73.38       85.34      4.25 o
  -3  -1   8      272.88      296.90      8.60 o
  -2  -1   8      941.69     1046.00     23.58 o
  -1  -1   8      595.24      594.78     13.15 o
   0  -1   8     7444.08     7498.25    120.17 o
   1  -1   8     5058.62     5456.45     87.09 o
   2  -1   8       22.32       12.41      2.35 o
   3  -1   8      301.87      305.23      6.81 o
   4  -1   8      385.33      398.27      8.98 o
   5  -1   8      997.71      987.44     20.19 o
   6  -1   8      307.48      294.53      8.73 o
   7  -1   8       93.26      106.15      5.87 o
   8  -1   8      201.33      193.75      8.22 o
   9  -1   8       85.35      100.28      7.55 o
  -8   0   8        2.63       12.30      7.67 o
  -7   0   8       54.02       55.01      6.35 o
  -6   0   8       42.51       41.94      8.30 o
  -5   0   8      118.73      125.13     11.24 o
  -4   0   8      676.18      694.29     19.53 o
  -3   0   8      577.19      566.90     15.01 o
  -2   0   8        7.41       14.90      4.61 o
  -1   0   8        0.73       -3.65      6.12 o
   0   0   8      373.99      410.26      8.43 o
   1   0   8      930.44      825.76     14.84 o
   2   0   8     3420.32     3411.73     48.97 o
   3   0   8      198.80      166.83      4.87 o
   4   0   8      266.55      270.56      8.39 o
   5   0   8        7.38       14.92      3.35 o
   6   0   8      199.65      195.95      6.54 o
   7   0   8        1.79       -1.68      4.19 o
   8   0   8       84.38       96.76      7.21 o
   9   0   8      153.23      151.45      8.39 o
  -8   1   8       52.57       49.11     19.20 o
  -7   1   8      113.41       92.91      7.82 o
  -6   1   8       94.58       89.81      5.99 o
  -5   1   8        2.35        3.30      4.59 o
  -4   1   8      318.23      302.92      8.17 o
  -3   1   8     1270.58     1322.87     24.30 o
  -2   1   8     2469.22     2525.01     48.21 o
  -1   1   8     1944.12     2077.31     34.72 o
   0   1   8      910.77      991.66     20.24 o
   1   1   8       27.61       34.32      4.28 o
   2   1   8       92.76      109.80      3.07 o
   3   1   8     1095.37     1088.13     19.03 o
   4   1   8      506.65      501.70     12.43 o
   5   1   8      792.97      812.75     16.31 o
   6   1   8      450.11      455.89     11.42 o
   7   1   8      104.48      101.13      5.53 o
   8   1   8       49.37       44.43      5.37 o
   9   1   8       19.59        0.84      5.87 o
  -8   2   8       19.75       32.87      7.87 o
  -7   2   8      164.53      164.53     11.66 o
  -6   2   8      503.53      487.49     15.33 o
  -5   2   8      220.19      180.71      7.49 o
  -4   2   8       71.61       62.79      4.78 o
  -3   2   8       74.78       96.03      5.03 o
  -2   2   8      260.70      235.74      5.87 o
  -1   2   8      465.99      429.37      8.32 o
   0   2   8     1444.94     1467.91     30.21 o
   1   2   8     1962.26     1978.34     34.14 o
   2   2   8      248.14      258.82      5.20 o
   3   2   8       30.71       35.70      2.61 o
   4   2   8        1.58       26.99      4.02 o
   5   2   8       71.99       82.84      4.19 o
   6   2   8      248.09      265.96      8.05 o
   7   2   8      163.31      169.92      6.88 o
   8   2   8      209.01      197.78      7.05 o
   9   2   8      110.47      118.40      7.55 o
  -8   3   8       46.65       31.03      7.68 o
  -7   3   8        9.32        5.23     12.57 o
  -6   3   8      302.90      304.63     46.57 o
  -5   3   8      327.82      321.60     10.71 o
  -4   3   8      494.43      504.69     14.11 o
  -3   3   8      494.42      492.43     10.54 o
  -2   3   8     1184.99     1206.24     19.43 o
  -1   3   8      331.28      327.98      7.24 o
   0   3   8      210.53      227.16      6.73 o
   1   3   8      640.95      673.87     12.58 o
   2   3   8     1538.12     1406.95     35.73 o
   3   3   8     1167.76     1105.15     16.88 o
   4   3   8     1177.21     1156.79     21.86 o
   5   3   8     1036.21     1022.95     20.03 o
   6   3   8      112.78      109.69      5.53 o
   7   3   8        0.54       -1.17      4.69 o
   8   3   8       76.40       77.98      5.20 o
   9   3   8      155.13      165.21      8.89 o
  -7   4   8       81.34       68.19      7.10 o
  -6   4   8        0.15       -5.92      5.92 o
  -5   4   8       61.79       60.18      5.83 o
  -4   4   8       17.78        6.49      7.21 o
  -3   4   8       80.17       88.81      9.22 o
  -2   4   8      787.78      836.58     17.58 o
  -1   4   8     1540.21     1567.57     28.39 o
   0   4   8       57.60       52.40      6.71 o
   1   4   8       10.79       -3.58      3.58 o
   2   4   8        4.89        5.07      4.01 o
   3   4   8      118.28      114.59      5.20 o
   4   4   8     1023.96     1077.09     17.58 o
   5   4   8      482.01      523.21     11.25 o
   6   4   8      603.81      609.87     14.45 o
   7   4   8      652.48      618.25     15.96 o
   8   4   8        3.56        2.18      4.36 o
   9   4   8        4.91        4.02      6.71 o
  -7   5   8       37.06       45.24      7.85 o
  -6   5   8       96.64       90.69     10.48 o
  -5   5   8      139.11      133.09      6.79 o
  -4   5   8       71.14       60.33     10.06 o
  -3   5   8     1342.73     1431.42     28.46 o
  -2   5   8        2.24       -3.65      3.65 o
  -1   5   8     1017.57     1030.27     21.39 o
   0   5   8      227.23      199.44      7.55 o
   1   5   8      469.76      428.75      9.32 o
   2   5   8     1924.69     2017.95     47.11 o
   3   5   8     2375.40     2583.91     38.71 o
   4   5   8      140.56      123.64     16.86 o
   5   5   8        0.23       11.59      5.53 o
   6   5   8       85.91       79.49      5.37 o
   7   5   8      626.30      654.81     16.97 o
   8   5   8      213.32      198.46      9.06 o
   9   5   8       15.05       43.42      6.71 o
  -7   6   8        2.18        2.98      7.26 o
  -6   6   8        9.71       15.30      5.80 o
  -5   6   8       65.87       81.38      6.72 o
  -4   6   8      117.86      112.71     14.51 o
  -3   6   8      240.97      264.24      8.13 o
  -2   6   8     1345.92     1440.75     24.25 o
  -1   6   8      122.01      109.68      8.64 o
   0   6   8        0.36       25.70      8.80 o
   1   6   8       44.24       43.95      4.11 o
   2   6   8     1104.26     1153.47     18.40 o
   3   6   8     3051.08     3360.56     50.40 o
   4   6   8     1082.13     1147.31     21.85 o
   5   6   8      202.55      189.69      6.96 o
   6   6   8       69.24       60.96      4.43 o
   7   6   8        6.75        9.05      4.36 o
   8   6   8       29.05       28.67      5.03 o
   9   6   8       23.97       25.65      6.04 o
  -6   7   8       82.88       81.30      7.18 o
  -5   7   8       69.43       57.61      5.61 o
  -4   7   8       89.09       62.28      5.09 o
  -3   7   8       71.72       72.15      4.57 o
  -2   7   8      558.22      573.28     17.47 o
  -1   7   8     1275.99     1364.43     22.61 o
   0   7   8     1900.07     1985.67     28.60 o
   1   7   8     1188.23     1170.34     39.26 o
   2   7   8      173.85      199.04     13.09 o
   3   7   8      241.78      205.11      5.64 o
   4   7   8      253.78      272.59     13.84 o
   5   7   8       72.26       88.76      6.12 o
   6   7   8       81.85       75.70      8.89 o
   7   7   8      194.88      182.52      7.05 o
   8   7   8       87.93      105.14      6.88 o
   9   7   8        8.01       12.57      6.54 o
  -6   8   8       38.81       24.03      6.29 o
  -5   8   8       71.25       68.85     18.95 o
  -4   8   8      360.61      377.65     12.15 o
  -3   8   8      455.43      490.15     14.13 o
  -2   8   8        8.30        0.00      3.43 o
  -1   8   8      680.70      695.80     25.13 o
   0   8   8     1277.89     1390.59     21.49 o
   1   8   8      932.17     1004.90     23.22 o
   2   8   8      280.97      262.92      6.57 o
   3   8   8      192.59      189.21      6.96 o
   4   8   8      176.87      163.47      5.09 o
   5   8   8      178.48      147.32      6.46 o
   6   8   8       18.53        7.11      4.58 o
   7   8   8      108.06      113.20      7.21 o
   8   8   8      204.20      214.22      8.39 o
   9   8   8      124.10      127.79      7.71 o
  -5   9   8       12.22       27.67      7.40 o
  -4   9   8      205.97      190.69      8.08 o
  -3   9   8      634.10      637.79     21.59 o
  -2   9   8      182.61      198.41      8.97 o
  -1   9   8       65.42       70.34      4.77 o
   0   9   8        8.22        0.08      2.96 o
   1   9   8       16.06       14.40      4.78 o
   2   9   8      117.44      102.21      4.84 o
   3   9   8      128.35      104.35      4.42 o
   4   9   8      199.09      186.84      5.58 o
   5   9   8      444.40      452.52     10.73 o
   6   9   8      231.58      219.15      7.28 o
   7   9   8       27.53       35.77      6.96 o
   8   9   8        6.50       10.56      5.53 o
   9   9   8       49.01       74.78      8.38 o
  -5  10   8       58.56       56.51      9.89 o
  -4  10   8        0.04       -2.09      8.38 o
  -3  10   8      103.05      102.76      8.47 o
  -2  10   8      173.09      171.03      7.10 o
  -1  10   8        7.81       11.93      5.53 o
   0  10   8      154.55      168.12      5.42 o
   1  10   8      824.80      857.44     18.75 o
   2  10   8      600.93      607.59     13.94 o
   3  10   8      447.01      437.58     11.75 o
   4  10   8        2.07       -1.97      3.72 o
   5  10   8      161.48      161.52      6.70 o
   6  10   8      316.05      316.89     13.93 o
   7  10   8      215.06      201.97      8.52 o
   8  10   8       74.47       70.09      8.22 o
   9  10   8        5.23       10.23      7.88 o
  -4  11   8       86.68       86.22      8.93 o
  -3  11   8       58.82       63.03      5.71 o
  -2  11   8       51.42       55.41      4.91 o
  -1  11   8       36.56       37.59      4.70 o
   0  11   8       47.37       29.10      4.53 o
   1  11   8      222.35      227.51      7.40 o
   2  11   8      715.12      714.88     14.54 o
   3  11   8      169.37      159.82      8.39 o
   4  11   8      426.26      427.91     10.18 o
   5  11   8       37.77       33.95      4.31 o
   6  11   8       20.86       10.89      3.94 o
   7  11   8       45.19       49.43      5.53 o
   8  11   8       62.11       66.74      9.39 o
  -3  12   8       62.07       59.08      7.38 o
  -2  12   8      107.45      105.06     11.07 o
  -1  12   8      269.24      301.16     19.21 o
   0  12   8      364.29      380.69     11.91 o
   1  12   8      140.98      124.57     10.65 o
   2  12   8        7.13        8.07      4.43 o
   3  12   8      172.09      182.01      6.96 o
   4  12   8      152.57      143.09      5.60 o
   5  12   8      323.77      321.89     22.82 o
   6  12   8       93.28       82.97     10.98 o
   7  12   8        4.93       14.00      6.10 o
   8  12   8       11.00       13.75      7.88 o
  -3  13   8        4.79       -0.62      7.73 o
  -2  13   8        0.91       -1.65      5.45 o
  -1  13   8       46.43       43.26      4.74 o
   0  13   8      141.21      158.62      8.21 o
   1  13   8      184.43      183.12     14.51 o
   2  13   8       95.28      136.25     12.83 o
   3  13   8       16.67       20.62      9.31 o
   4  13   8        3.99        1.59      4.28 o
   5  13   8       21.05        8.74      9.64 o
   6  13   8       78.01       67.06      5.39 o
   7  13   8      107.81      110.73     24.06 o
   8  13   8       65.95       85.07     41.92 o
  -2  14   8      109.58      122.19     10.15 o
  -1  14   8       47.53       55.26      5.99 o
   0  14   8        7.23       17.42      8.72 o
   1  14   8        7.24       10.80      7.13 o
   2  14   8       69.33       72.14     11.32 o
   3  14   8      124.11      124.85      6.45 o
   4  14   8       62.22       57.17     16.18 o
   5  14   8       29.58       20.45      5.20 o
   6  14   8       15.29       21.80     10.23 o
   7  14   8        0.23        7.59     12.49 o
   0  15   8       64.99       86.28      7.98 o
   1  15   8       51.04       61.14     10.73 o
   2  15   8       13.76       16.08      6.29 o
   3  15   8       10.00       14.48      4.74 o
   4  15   8       47.89       46.72      6.56 o
   5  15   8       86.72       76.62      7.44 o
   6  15   8      151.22      128.58      9.79 o
   1  16   8       61.39       49.80      7.55 o
   2  16   8      105.62      111.70      8.65 o
   3  16   8       32.32       24.90      6.96 o
   4  16   8        0.57       -1.41      6.69 o
  -4 -14   9       71.58       96.28     16.35 o
  -3 -14   9       45.11       45.29      7.04 o
  -2 -14   9       54.40       53.70     11.57 o
  -1 -14   9       70.87       65.59      7.95 o
  -5 -13   9        1.24       10.50      7.82 o
  -4 -13   9       12.11       37.05      5.44 o
  -3 -13   9        4.11        7.09      4.62 o
  -2 -13   9       60.36       52.80      5.16 o
  -1 -13   9       47.47       47.69      7.25 o
   0 -13   9      104.55      123.50     12.41 o
   1 -13   9      185.89      168.02     13.25 o
   2 -13   9       90.26      117.72     21.63 o
  -6 -12   9       11.99       20.12      9.89 o
  -5 -12   9        7.70        6.50      5.99 o
  -4 -12   9       63.24       59.53      5.45 o
  -3 -12   9      201.90      176.71      7.62 o
  -2 -12   9       64.63       55.98      5.68 o
  -1 -12   9       27.21       25.06      4.95 o
   0 -12   9        4.50        3.58      7.00 o
   1 -12   9       31.13       25.79      6.20 o
   2 -12   9       45.12       34.86     11.40 o
   3 -12   9       56.55       73.71     30.27 o
  -7 -11   9       18.86       62.20     12.41 o
  -6 -11   9       26.60       38.87      7.88 o
  -5 -11   9       16.61        7.85      7.38 o
  -4 -11   9        8.43        4.84      4.69 o
  -3 -11   9      117.37      125.28      5.61 o
  -2 -11   9      240.16      239.64     15.60 o
  -1 -11   9      486.61      515.26     16.12 o
   0 -11   9      528.46      526.56     20.52 o
   1 -11   9      142.29      132.76     15.09 o
   2 -11   9       70.59       73.13      6.20 o
   3 -11   9      143.98      110.33     14.00 o
   4 -11   9       12.97        9.21     31.35 o
  -7 -10   9       41.84       49.46     11.74 o
  -6 -10   9      124.95      140.62      9.54 o
  -5 -10   9      111.10       97.94     11.24 o
  -4 -10   9      183.97      186.41      8.47 o
  -3 -10   9      201.84      199.82      6.90 o
  -2 -10   9       26.60       20.03      3.28 o
  -1 -10   9      354.19      361.00     24.76 o
   0 -10   9       91.35       87.83      7.63 o
   1 -10   9       28.66       31.88      4.54 o
   2 -10   9       86.75       96.69      6.22 o
   3 -10   9       16.75       16.83      6.29 o
   4 -10   9       32.26       32.34      4.45 o
   5 -10   9        5.70       31.26     18.04 o
  -7  -9   9       18.69        6.95     13.41 o
  -6  -9   9       57.74       51.04      7.74 o
  -5  -9   9      143.67      144.37      5.38 o
  -4  -9   9      242.67      238.14      7.53 o
  -3  -9   9      727.03      778.51     17.59 o
  -2  -9   9      593.08      608.06     13.00 o
  -1  -9   9       28.65       34.68      7.29 o
   0  -9   9       46.23       35.45      3.95 o
   1  -9   9       26.20       27.55      5.53 o
   2  -9   9      108.67      122.88     14.17 o
   3  -9   9      112.84      116.00      4.17 o
   4  -9   9      143.64      138.92     19.37 o
   5  -9   9      212.12      199.41     10.38 o
  -8  -8   9       58.63       36.05     12.74 o
  -7  -8   9      124.65      116.15      9.62 o
  -6  -8   9       22.93       26.33      6.46 o
  -5  -8   9       17.01       19.36      7.71 o
  -4  -8   9        6.69        1.15      7.04 o
  -3  -8   9       72.19       63.06      3.98 o
  -2  -8   9      126.96      135.37      4.87 o
  -1  -8   9        3.15        6.81      3.38 o
   0  -8   9        9.51       12.79      7.54 o
   1  -8   9      454.01      479.49     22.25 o
   2  -8   9      150.76      126.26      8.64 o
   3  -8   9       48.26       40.95      6.04 o
   4  -8   9       58.66       59.91      3.02 o
   5  -8   9      146.81      123.92      6.12 o
   6  -8   9      153.05      182.14     16.98 o
  -8  -7   9       10.34        2.18     11.74 o
  -7  -7   9       61.33       72.58     15.34 o
  -6  -7   9       54.89       57.08     10.23 o
  -5  -7   9      327.95      302.77      9.22 o
  -4  -7   9      617.24      686.34     17.21 o
  -3  -7   9      987.06      983.26     19.30 o
  -2  -7   9      107.87      107.77      4.61 o
  -1  -7   9      431.28      422.48      9.66 o
   0  -7   9       70.76       77.00      5.43 o
   1  -7   9      199.40      202.51     10.49 o
   2  -7   9      516.34      492.74     14.01 o
   3  -7   9      521.10      487.91     14.86 o
   4  -7   9       11.31        2.38      3.52 o
   5  -7   9        3.51        1.83      5.53 o
   6  -7   9        0.56        8.77      4.20 o
   7  -7   9       53.78       45.44      7.71 o
  -8  -6   9       14.31       15.93     11.23 o
  -7  -6   9       41.85       41.80     10.14 o
  -6  -6   9       86.13       73.06      6.50 o
  -5  -6   9       83.31       82.76     15.93 o
  -4  -6   9      373.20      345.34      9.85 o
  -3  -6   9      200.95      223.98      5.92 o
  -2  -6   9      388.02      414.77      9.35 o
  -1  -6   9      213.70      221.58      5.92 o
   0  -6   9        6.93        3.67      7.54 o
   1  -6   9       23.52       28.61      4.28 o
   2  -6   9       36.32       32.25     12.16 o
   3  -6   9      397.93      361.56     11.16 o
   4  -6   9      526.24      502.39     12.76 o
   5  -6   9      181.85      188.85      5.08 o
   6  -6   9      319.59      323.18     11.58 o
   7  -6   9       41.64       40.10      6.41 o
  -8  -5   9       36.94       29.95      9.66 o
  -7  -5   9      194.99      191.34     15.85 o
  -6  -5   9      566.83      582.21     21.92 o
  -5  -5   9      456.00      495.09     12.46 o
  -4  -5   9        2.70       -0.29      3.91 o
  -3  -5   9      220.99      216.19      6.35 o
  -2  -5   9      444.30      428.49      9.61 o
  -1  -5   9      307.59      314.37      7.50 o
   0  -5   9      250.84      250.73     10.24 o
   1  -5   9      480.67      459.29     10.17 o
   2  -5   9     1066.78     1144.55     22.43 o
   3  -5   9       14.12       15.17     12.16 o
   4  -5   9       76.90       67.06      7.38 o
   5  -5   9      116.60      110.39      7.38 o
   6  -5   9      227.32      239.77      8.85 o
   7  -5   9      156.96      148.90      6.75 o
  -8  -4   9       12.62       -4.28      9.53 o
  -7  -4   9       56.49       68.76      7.29 o
  -6  -4   9      239.79      232.40      9.23 o
  -5  -4   9      162.68      155.36     10.32 o
  -4  -4   9       21.57       29.24      4.18 o
  -3  -4   9        0.91        2.66     10.48 o
  -2  -4   9       58.57       39.07      5.87 o
  -1  -4   9      137.43      167.80      4.90 o
   0  -4   9        1.27       22.22      4.16 o
   1  -4   9      349.31      407.53     23.17 o
   2  -4   9     1583.28     1622.64     30.41 o
   3  -4   9     2199.25     2309.55     42.72 o
   4  -4   9      403.46      414.86     15.53 o
   5  -4   9       25.01       25.03      6.46 o
   6  -4   9        0.07        6.96      4.11 o
   7  -4   9       21.02       17.77      4.69 o
   8  -4   9       55.35       65.06      8.55 o
  -8  -3   9      159.47      154.13     11.35 o
  -7  -3   9       56.89       62.89      6.18 o
  -6  -3   9       22.43       41.81      7.80 o
  -5  -3   9       12.53       11.52      4.44 o
  -4  -3   9        2.71        1.68      6.87 o
  -3  -3   9      157.16      146.77      5.40 o
  -2  -3   9      116.21      133.35      7.00 o
  -1  -3   9     2322.07     2363.25     47.41 o
   0  -3   9     2169.13     2344.32     45.11 o
   1  -3   9        0.32       -7.29      7.29 o
   2  -3   9       20.33       42.57     10.14 o
   3  -3   9      744.25      712.39     20.93 o
   4  -3   9      617.08      605.84     13.40 o
   5  -3   9      122.83      132.66     14.76 o
   6  -3   9      197.76      199.23      6.66 o
   7  -3   9      120.30      118.07      6.71 o
   8  -3   9        2.76       14.25      5.53 o
  -8  -2   9       75.37       92.25     11.82 o
  -7  -2   9       31.95       47.49      5.05 o
  -6  -2   9       18.55       20.04      4.96 o
  -5  -2   9      302.29      268.91     14.10 o
  -4  -2   9      685.45      704.75     16.51 o
  -3  -2   9       18.97       20.42      5.53 o
  -2  -2   9       18.42       35.33      5.10 o
  -1  -2   9     1133.01     1137.47     20.12 o
   0  -2   9     3390.01     3596.66     58.21 o
   1  -2   9     1645.12     1662.82     35.64 o
   2  -2   9      605.48      608.68     13.80 o
   3  -2   9      635.62      660.82     13.32 o
   4  -2   9       21.96       17.70      3.16 o
   5  -2   9       38.80       36.90      3.21 o
   6  -2   9       45.33       34.04      4.53 o
   7  -2   9      133.88      130.99      7.55 o
   8  -2   9      102.32      108.33      6.20 o
  -8  -1   9       26.35       20.51      7.24 o
  -7  -1   9       22.58       25.11      5.48 o
  -6  -1   9        0.80       -4.10      4.10 o
  -5  -1   9      355.55      345.10     22.58 o
  -4  -1   9      952.67      880.10     27.34 o
  -3  -1   9      439.45      436.52     19.15 o
  -2  -1   9      287.55      309.08      9.59 o
  -1  -1   9      127.59      101.88      5.37 o
   0  -1   9       19.48       10.70      4.77 o
   1  -1   9      282.09      283.88      6.74 o
   2  -1   9     1771.36     1897.04     38.50 o
   3  -1   9      558.90      554.75     26.97 o
   4  -1   9     1192.77     1212.58     23.40 o
   5  -1   9      300.06      300.08      8.39 o
   6  -1   9        8.25       13.24      3.86 o
   7  -1   9       46.71       63.38      4.86 o
   8  -1   9       18.97       31.35      6.37 o
   9  -1   9       26.07       35.38      6.04 o
  -8   0   9       66.91       65.73     12.49 o
  -7   0   9      122.49      102.94      8.13 o
  -6   0   9       42.23       52.27     12.99 o
  -5   0   9        9.87        7.41      4.30 o
  -4   0   9       43.60       38.49      4.86 o
  -3   0   9      209.21      170.48      7.01 o
  -2   0   9      989.80     1055.98     23.66 o
  -1   0   9      871.35      921.18     18.16 o
   0   0   9     2062.30     2012.00     33.30 o
   1   0   9     1293.65     1339.86     22.94 o
   2   0   9        2.75       -2.07      2.07 o
   3   0   9      112.24      107.20      4.86 o
   4   0   9      171.40      162.57      5.87 o
   5   0   9      457.88      450.39     12.76 o
   6   0   9      341.51      340.22      9.73 o
   7   0   9      205.00      210.20      8.56 o
   8   0   9      135.31      138.53      7.88 o
   9   0   9        4.54       21.63      7.21 o
  -8   1   9        4.45       19.92      7.54 o
  -7   1   9      110.51      123.51      7.70 o
  -6   1   9       93.50       98.64     15.34 o
  -5   1   9       92.25       88.39     13.00 o
  -4   1   9      462.94      477.14     11.25 o
  -3   1   9      403.10      374.61     11.23 o
  -2   1   9        5.43       31.61     22.88 o
  -1   1   9      349.05      368.71      8.88 o
   0   1   9      568.78      543.03     13.09 o
   1   1   9     1558.79     1573.19     32.18 o
   2   1   9     1023.89      914.89     12.97 o
   3   1   9      319.39      342.52     10.41 o
   4   1   9      228.23      219.16      7.05 o
   5   1   9       21.56       26.83      4.02 o
   6   1   9       11.03       10.39      3.35 o
   7   1   9      102.98      102.47      6.21 o
   8   1   9      166.65      170.41      8.72 o
   9   1   9      104.34      106.49      7.88 o
  -7   2   9        1.45        1.22      8.47 o
  -6   2   9       12.20        5.90      6.79 o
  -5   2   9       38.66       40.37     14.25 o
  -4   2   9      541.60      540.15     13.10 o
  -3   2   9     1052.40     1082.19     21.21 o
  -2   2   9     1372.32     1516.49     29.00 o
  -1   2   9      677.23      640.22     11.51 o
   0   2   9      556.91      516.08     19.50 o
   1   2   9       98.60       97.42      4.13 o
   2   2   9      611.52      624.05     13.20 o
   3   2   9     1386.24     1362.29     21.18 o
   4   2   9      462.18      436.38     26.37 o
   5   2   9      517.58      527.61     11.93 o
   6   2   9      489.59      478.60     11.92 o
   7   2   9       51.78       43.09      4.70 o
   8   2   9       16.11       13.92      5.03 o
   9   2   9       64.53       77.80      7.04 o
  -7   3   9       57.23       56.41      7.41 o
  -6   3   9      180.59      158.77     12.25 o
  -5   3   9       60.66       65.45     11.15 o
  -4   3   9       19.18        4.97      9.81 o
  -3   3   9      269.28      265.15      6.86 o
  -2   3   9     1048.84     1035.54     17.47 o
  -1   3   9      681.31      713.94     13.96 o
   0   3   9     1062.11     1077.34     22.94 o
   1   3   9     1006.68     1013.52     18.81 o
   2   3   9      507.56      475.03      9.54 o
   3   3   9       15.81       21.76      5.03 o
   4   3   9       20.30       16.62     10.56 o
   5   3   9        0.36        9.72      3.35 o
   6   3   9      657.32      598.34     14.79 o
   7   3   9      512.30      507.45     13.43 o
   8   3   9       34.63       40.24      5.37 o
   9   3   9       42.94       28.67      6.37 o
  -7   4   9        0.70        9.85      8.13 o
  -6   4   9      143.42      130.32      9.39 o
  -5   4   9      227.33      226.70      8.64 o
  -4   4   9      154.92      148.17     11.74 o
  -3   4   9      842.98      914.15     16.91 o
  -2   4   9       24.78       14.30      3.83 o
  -1   4   9       14.76       34.05      8.13 o
   0   4   9       16.74        7.06      7.96 o
   1   4   9     1163.48     1125.29     20.43 o
   2   4   9     1631.27     1694.09     29.85 o
   3   4   9     1116.45     1143.79     18.46 o
   4   4   9      285.63      278.00     14.10 o
   5   4   9      613.93      636.88     12.47 o
   6   4   9       13.45       19.45      5.37 o
   7   4   9      389.83      393.96     10.91 o
   8   4   9      212.23      213.38      8.56 o
   9   4   9       84.06       79.15      6.71 o
  -7   5   9       30.61       65.08      8.50 o
  -6   5   9        2.46       -1.03      5.08 o
  -5   5   9        2.41       23.42     15.84 o
  -4   5   9      204.51      200.81      7.46 o
  -3   5   9      180.25      183.14      8.30 o
  -2   5   9      650.34      661.56     13.12 o
  -1   5   9      565.57      576.71     11.95 o
   0   5   9      253.39      299.80      7.14 o
   1   5   9      478.09      496.00     10.55 o
   2   5   9      205.41      208.63      9.73 o
   3   5   9      377.83      427.14     37.53 o
   4   5   9      357.71      338.95      7.10 o
   5   5   9      371.18      365.25      9.65 o
   6   5   9      291.55      308.11      8.73 o
   7   5   9       35.18       30.01      4.53 o
   8   5   9        5.15        7.54      4.86 o
   9   5   9       10.35        4.86      5.87 o
  -6   6   9       70.14       71.59     17.19 o
  -5   6   9      232.67      191.13      8.57 o
  -4   6   9      228.67      186.40     12.25 o
  -3   6   9        1.53       -3.54      3.54 o
  -2   6   9       14.08        9.63      4.00 o
  -1   6   9      515.84      511.07     11.30 o
   0   6   9     1822.62     1870.28     32.78 o
   1   6   9      904.17      988.05     21.80 o
   2   6   9     1167.15     1198.68     45.65 o
   3   6   9      188.12      156.76      3.88 o
   4   6   9        0.23        5.27      6.79 o
   5   6   9      139.92      158.48      5.12 o
   6   6   9      170.87      156.02     13.50 o
   7   6   9      320.51      312.81      9.90 o
   8   6   9      104.84       98.61      6.71 o
   9   6   9       29.35       29.17      6.71 o
  -6   7   9        5.62       13.39      5.26 o
  -5   7   9      163.92      152.60     11.99 o
  -4   7   9      528.45      559.13     14.57 o
  -3   7   9      203.12      215.51      8.31 o
  -2   7   9      209.27      209.52      6.70 o
  -1   7   9      146.35      154.00      5.62 o
   0   7   9      195.44      188.53      5.56 o
   1   7   9      802.12      786.09     14.13 o
   2   7   9      289.41      299.20      6.60 o
   3   7   9      257.32      281.96      8.64 o
   4   7   9      204.91      215.13      7.14 o
   5   7   9      320.31      320.24      9.32 o
   6   7   9      121.85       96.99      7.38 o
   7   7   9        8.01        3.86      4.69 o
   8   7   9       66.76       83.67      6.20 o
   9   7   9       65.32       80.65      7.04 o
  -5   8   9       44.69       30.14      6.73 o
  -4   8   9       59.98       55.98      5.53 o
  -3   8   9      207.57      193.78      7.82 o
  -2   8   9      224.95      224.51     10.07 o
  -1   8   9      761.95      788.13     15.31 o
   0   8   9      285.66      297.03      7.34 o
   1   8   9       28.69       29.31      3.16 o
   2   8   9       18.21       15.09      3.94 o
   3   8   9        6.03        0.53      4.61 o
   4   8   9      127.98      130.86      6.29 o
   5   8   9      773.34      700.11     15.03 o
   6   8   9      569.66      590.19     13.58 o
   7   8   9      160.43      171.09      7.88 o
   8   8   9       11.08       16.60      5.87 o
   9   8   9        1.30       17.27      7.04 o
  -5   9   9      149.70      142.53     12.49 o
  -4   9   9       51.72       47.09      6.54 o
  -3   9   9        1.50        1.43      5.18 o
  -2   9   9        3.45        7.06      4.78 o
  -1   9   9        0.65       -3.60      3.60 o
   0   9   9      225.60      236.63      6.61 o
   1   9   9      239.17      232.31      6.73 o
   2   9   9       78.20       90.82      4.21 o
   3   9   9     1068.69     1112.37     21.46 o
   4   9   9      178.52      151.51      7.55 o
   5   9   9      124.42      121.38      5.45 o
   6   9   9      205.97      194.30      7.43 o
   7   9   9      131.23      119.60      7.30 o
   8   9   9       82.35       80.16      7.21 o
   9   9   9       50.10       45.44      8.55 o
  -4  10   9      137.45      138.75      9.11 o
  -3  10   9      147.56      170.75     17.78 o
  -2  10   9       89.40       95.41     10.82 o
  -1  10   9      362.73      420.74     11.32 o
   0  10   9      225.16      244.28      7.00 o
   1  10   9       50.67       49.85      3.91 o
   2  10   9      129.55      118.72      5.18 o
   3  10   9      277.35      261.59      6.77 o
   4  10   9      905.64      926.38     18.07 o
   5  10   9       72.30       66.70      4.19 o
   6  10   9        4.73       21.41      9.22 o
   7  10   9       28.08       36.08      6.25 o
   8  10   9        0.99       -6.54      6.54 o
  -4  11   9        2.18        5.53      7.85 o
  -3  11   9       19.44       10.97      6.62 o
  -2  11   9       78.42       73.24      7.63 o
  -1  11   9      213.31      242.12     17.20 o
   0  11   9      535.12      512.65     16.94 o
   1  11   9      241.35      254.62      8.21 o
   2  11   9       60.27       52.39      4.39 o
   3  11   9        0.25       -4.58      4.58 o
   4  11   9       38.08       32.21      4.03 o
   5  11   9      298.94      288.05      8.25 o
   6  11   9      162.63      150.85     11.66 o
   7  11   9       91.94       86.40     13.92 o
   8  11   9       56.42       72.10      9.56 o
  -3  12   9       27.49       29.16     10.31 o
  -2  12   9       11.12       10.84      5.20 o
  -1  12   9        2.19       -0.91      4.79 o
   0  12   9       65.95       53.88      6.20 o
   1  12   9      324.56      326.92     10.80 o
   2  12   9      270.92      283.62      8.07 o
   3  12   9      120.37      125.12      5.87 o
   4  12   9       46.56       46.17      5.03 o
   5  12   9       13.55        4.29      9.98 o
   6  12   9        7.18        4.11      4.95 o
   7  12   9       29.09       31.47      5.96 o
   8  12   9       52.40       43.05      8.63 o
  -2  13   9       80.45       71.61      9.89 o
  -1  13   9       67.80       57.62      6.97 o
   0  13   9       55.80       60.36     21.71 o
   1  13   9        4.96        5.15      7.63 o
   2  13   9       51.65       57.83      5.37 o
   3  13   9       87.93       79.95     10.73 o
   4  13   9       96.31      108.72      6.40 o
   5  13   9      133.88      123.76      6.04 o
   6  13   9       42.06       33.29      8.64 o
   7  13   9        2.21        1.47      4.80 o
  -1  14   9       69.02       74.65      6.76 o
   0  14   9       75.60       74.74      8.22 o
   1  14   9       83.60       91.32      6.51 o
   2  14   9       52.89       53.60      6.45 o
   3  14   9       14.17       11.92      7.29 o
   4  14   9       13.93        6.47      9.56 o
   5  14   9        8.24       10.82      7.71 o
   6  14   9       89.22       95.69      6.77 o
   0  15   9        1.95       15.09     13.16 o
   1  15   9       28.62       24.10      6.72 o
   2  15   9      134.93      129.35      7.92 o
   3  15   9      131.74      112.53      7.97 o
   4  15   9       69.51       63.36      6.86 o
   5  15   9       27.95       20.41      6.34 o
  -3 -14  10        4.37       20.82     11.48 o
  -2 -14  10        5.64       25.82      9.39 o
  -1 -14  10        1.13        4.86      8.21 o
  -4 -13  10       63.97       85.69      7.09 o
  -3 -13  10       90.43       98.97      7.11 o
  -2 -13  10       78.72       64.62      5.44 o
  -1 -13  10      100.49       99.43     11.78 o
   0 -13  10        2.81        7.93      8.32 o
   1 -13  10       37.74        9.05      9.89 o
  -5 -12  10       64.82       59.48      8.53 o
  -4 -12  10       20.89       24.36      4.67 o
  -3 -12  10       14.61       14.35      4.15 o
  -2 -12  10      127.92      125.32     12.83 o
  -1 -12  10      114.97      133.41      9.37 o
   0 -12  10       53.41       36.16      6.08 o
   1 -12  10      111.60      117.59      8.95 o
   2 -12  10       47.84       56.87     10.29 o
   3 -12  10       10.52       -9.39     20.12 o
  -6 -11  10       82.27      104.30      8.22 o
  -5 -11  10      180.31      173.81      6.80 o
  -4 -11  10      163.88      157.79     12.83 o
  -3 -11  10       69.16       60.34      4.82 o
  -2 -11  10       11.40       18.46     19.53 o
  -1 -11  10        1.47       -7.24     19.70 o
   0 -11  10       15.91       18.17      5.80 o
   1 -11  10       71.13       56.55      9.14 o
   2 -11  10       41.35       50.80      5.76 o
   3 -11  10       26.81       35.47     12.46 o
   4 -11  10       45.21       44.77     19.45 o
  -6 -10  10        3.64        6.82     10.98 o
  -5 -10  10       15.30       11.95      3.27 o
  -4 -10  10       77.23       76.75      5.87 o
  -3 -10  10      164.96      166.29      5.96 o
  -2 -10  10      201.68      208.67     12.75 o
  -1 -10  10      336.37      350.67     13.43 o
   0 -10  10      258.99      283.69     13.09 o
   1 -10  10        0.58       13.47     23.22 o
   2 -10  10       19.73       19.71      6.04 o
   3 -10  10       26.99       27.63      9.98 o
   4 -10  10       76.93      100.59     28.67 o
  -7  -9  10       63.48       95.74     11.74 o
  -6  -9  10       53.01       64.15      7.66 o
  -5  -9  10       42.14       37.57      3.99 o
  -4  -9  10       38.67       36.33      4.95 o
  -3  -9  10        9.80        0.80      3.35 o
  -2  -9  10       92.72       94.51      6.62 o
  -1  -9  10      167.17      166.13      6.96 o
   0  -9  10       56.82       50.85      7.29 o
   1  -9  10       29.84       45.35     10.73 o
   2  -9  10      117.74      131.92      9.98 o
   3  -9  10      160.84      152.51     13.67 o
   4  -9  10        0.29       49.67     19.11 o
   5  -9  10       47.61       64.44     22.47 o
  -7  -8  10        0.20       -0.17      8.38 o
  -6  -8  10       39.18       35.32     13.33 o
  -5  -8  10       89.61       86.09      7.97 o
  -4  -8  10       55.13       59.74      4.20 o
  -3  -8  10      519.08      512.57     18.64 o
  -2  -8  10      372.21      417.11     12.07 o
  -1  -8  10       38.26       30.23      6.87 o
   0  -8  10        0.15        0.78      5.13 o
   1  -8  10       46.73       58.86     10.73 o
   2  -8  10      232.01      243.29     11.16 o
   3  -8  10      549.14      553.83     36.19 o
   4  -8  10      106.25       97.38      9.22 o
   5  -8  10       28.30       39.53      4.14 o
   6  -8  10        0.07        5.34     11.96 o
  -7  -7  10       85.66       82.62     11.99 o
  -6  -7  10       40.28       45.00      6.97 o
  -5  -7  10       17.63       13.86      3.78 o
  -4  -7  10       42.89       41.22      4.22 o
  -3  -7  10      151.55      153.36      5.48 o
  -2  -7  10      577.79      604.37     14.08 o
  -1  -7  10      162.98      158.46      4.92 o
   0  -7  10       53.96       60.33      5.54 o
   1  -7  10      425.27      433.33     18.89 o
   2  -7  10       37.85       31.42      4.53 o
   3  -7  10      207.27      197.37     10.32 o
   4  -7  10      194.29      197.33      8.61 o
   5  -7  10       97.42       96.47      5.37 o
   6  -7  10      117.96      114.65      8.93 o
  -8  -6  10        3.40       32.36     14.08 o
  -7  -6  10       71.73       89.07     22.13 o
  -6  -6  10      155.63      183.59     10.67 o
  -5  -6  10      394.25      411.82     11.77 o
  -4  -6  10      660.36      630.18     15.98 o
  -3  -6  10      183.69      222.71      6.44 o
  -2  -6  10       46.21       55.49      6.79 o
  -1  -6  10      378.74      374.78      8.94 o
   0  -6  10      264.76      258.10     12.59 o
   1  -6  10      539.09      568.94     15.23 o
   2  -6  10      949.17      946.29     31.71 o
   3  -6  10       34.52       28.41      3.80 o
   4  -6  10        0.81        0.70     11.74 o
   5  -6  10       25.04       18.35      2.45 o
   6  -6  10       28.68       28.82      7.04 o
   7  -6  10       27.93       29.41      8.97 o
  -8  -5  10       44.20       44.10      9.72 o
  -7  -5  10        9.27       14.91      7.98 o
  -6  -5  10        2.54       -5.04      6.17 o
  -5  -5  10      129.44      144.85      6.58 o
  -4  -5  10      576.47      638.67     15.43 o
  -3  -5  10      240.61      228.37      7.05 o
  -2  -5  10       57.03       66.34      4.11 o
  -1  -5  10       48.59       56.88      4.02 o
   0  -5  10        1.74       -4.58      4.58 o
   1  -5  10       58.87       52.10     13.58 o
   2  -5  10      354.16      362.44      9.46 o
   3  -5  10      485.27      514.24     14.25 o
   4  -5  10      218.44      215.31      4.67 o
   5  -5  10      249.21      236.51     13.51 o
   6  -5  10      178.35      166.43      6.00 o
   7  -5  10       39.63       40.70      7.63 o
  -8  -4  10      100.44      120.07     25.32 o
  -7  -4  10      187.94      177.58     19.63 o
  -6  -4  10      170.82      163.14     22.64 o
  -5  -4  10      115.18       96.05      4.74 o
  -4  -4  10        7.38       -4.35      5.95 o
  -3  -4  10      219.48      233.39     10.07 o
  -2  -4  10      174.08      169.61      7.38 o
  -1  -4  10      391.08      353.69     19.31 o
   0  -4  10      220.15      198.65      7.36 o
   1  -4  10      264.67      260.91      8.51 o
   2  -4  10      194.11      189.11     13.59 o
   3  -4  10       23.86       17.36      3.78 o
   4  -4  10      156.80      153.28      4.25 o
   5  -4  10      161.45      168.76      5.71 o
   6  -4  10      342.91      337.62      9.48 o
   7  -4  10      230.77      225.63      9.06 o
  -8  -3  10        4.22       24.81     15.09 o
  -7  -3  10      130.78      125.31      8.05 o
  -6  -3  10      143.42      151.11      9.81 o
  -5  -3  10      156.14      140.25      8.89 o
  -4  -3  10       54.03       55.47      5.13 o
  -3  -3  10       13.36       20.50      6.20 o
  -2  -3  10       71.65       76.75      5.03 o
  -1  -3  10       20.51       21.06      3.27 o
   0  -3  10        1.37        4.92      7.29 o
   1  -3  10      625.70      641.93     15.33 o
   2  -3  10     1120.84     1161.77     22.48 o
   3  -3  10      984.54      944.49     36.77 o
   4  -3  10      436.46      453.25     10.80 o
   5  -3  10       72.40       79.23     10.31 o
   6  -3  10        6.24       23.12      4.36 o
   7  -3  10       94.80       93.91      6.20 o
   8  -3  10       88.15       84.01      6.54 o
  -8  -2  10       67.42      125.64     19.37 o
  -7  -2  10        0.09       -3.54      5.43 o
  -6  -2  10        0.15        0.64      9.98 o
  -5  -2  10        0.39       -0.22      5.78 o
  -4  -2  10       39.79       40.50      4.47 o
  -3  -2  10      491.18      508.58     21.08 o
  -2  -2  10      479.49      413.43     11.21 o
  -1  -2  10      790.95      842.49     14.55 o
   0  -2  10     1705.57     1866.26     38.54 o
   1  -2  10        0.25       10.06      9.89 o
   2  -2  10      439.47      457.58     30.06 o
   3  -2  10      824.10      827.84     17.41 o
   4  -2  10     1732.19     1787.51     33.19 o
   5  -2  10      576.93      563.41     14.04 o
   6  -2  10       81.07       75.97      4.86 o
   7  -2  10       10.59       15.42      4.19 o
   8  -2  10        0.92        8.21      5.36 o
  -8  -1  10       63.27       66.00     11.78 o
  -7  -1  10       20.18       16.14      5.63 o
  -6  -1  10        5.17        0.81      5.45 o
  -5  -1  10      123.42      101.09      5.70 o
  -4  -1  10      180.88      183.55      7.50 o
  -3  -1  10        9.43       23.53      4.89 o
  -2  -1  10      206.91      186.68      9.90 o
  -1  -1  10      158.42      166.65      6.46 o
   0  -1  10     3954.52     4319.85     63.54 o
   1  -1  10     2758.91     2996.10     61.59 o
   2  -1  10       97.14      111.29      5.79 o
   3  -1  10       93.91       74.41      5.12 o
   4  -1  10       40.28       39.37      7.71 o
   5  -1  10       98.71      100.12      5.70 o
   6  -1  10       96.27       97.44      5.53 o
   7  -1  10       36.43       36.22      5.37 o
   8  -1  10       87.87      100.45      7.04 o
  -7   0  10        2.26       12.06     10.98 o
  -6   0  10        0.41        9.29     19.70 o
  -5   0  10       83.00       88.78      6.19 o
  -4   0  10      686.20      687.08     16.29 o
  -3   0  10      622.23      622.62     32.77 o
  -2   0  10      369.24      370.28      9.14 o
  -1   0  10       39.51       50.47      4.78 o
   0   0  10      585.15      605.00     10.65 o
   1   0  10     2996.15     3131.11     50.99 o
   2   0  10     2443.32     2504.36     60.39 o
   3   0  10      128.25      121.25      4.28 o
   4   0  10      207.59      209.06      6.71 o
   5   0  10      145.17      143.41      6.71 o
   6   0  10       51.61       46.28      5.20 o
   7   0  10        4.47       13.75      5.20 o
   8   0  10       66.76       66.23      6.54 o
  -7   1  10       59.41       65.97      9.05 o
  -6   1  10       36.30       33.16     13.08 o
  -5   1  10       11.40       14.04      8.63 o
  -4   1  10        6.30        6.86      4.52 o
  -3   1  10      700.23      725.17     15.01 o
  -2   1  10     1548.44     1626.15     25.84 o
  -1   1  10     1045.13     1106.02     28.04 o
   0   1  10      144.34      150.20      4.38 o
   1   1  10       10.35        6.71      4.69 o
   2   1  10       52.74       45.82      3.71 o
   3   1  10        5.36        0.86      6.29 o
   4   1  10        5.23        2.35      3.52 o
   5   1  10      541.48      522.73     14.45 o
   6   1  10      418.06      422.22     11.75 o
   7   1  10       81.57       86.70      6.37 o
   8   1  10       19.68       38.39      6.71 o
   9   1  10        9.61       15.76      6.37 o
  -7   2  10       81.20       90.06     10.15 o
  -6   2  10      161.47      175.63     29.52 o
  -5   2  10      144.18      136.60     13.25 o
  -4   2  10      561.42      570.18     14.84 o
  -3   2  10        0.52        0.17      3.35 o
  -2   2  10      530.93      564.56     12.35 o
  -1   2  10      496.98      505.69     11.19 o
   0   2  10      982.52      963.95     21.24 o
   1   2  10     1605.01     1565.07     31.51 o
   2   2  10     1323.02     1400.37     30.69 o
   3   2  10      504.01      532.63     13.44 o
   4   2  10      331.24      340.66      9.99 o
   5   2  10       16.88       13.92      4.53 o
   6   2  10      220.49      218.78      7.72 o
   7   2  10      174.74      174.11      7.05 o
   8   2  10       89.73       96.26      6.88 o
   9   2  10       78.57       93.90      8.38 o
  -7   3  10        0.02       -3.00      7.71 o
  -6   3  10        6.26       20.42     17.69 o
  -5   3  10       47.42       43.82      7.46 o
  -4   3  10      574.37      566.64     23.10 o
  -3   3  10     1174.04     1162.66     21.36 o
  -2   3  10       58.87       51.81      3.53 o
  -1   3  10        4.94        1.66      5.03 o
   0   3  10      299.31      348.13     13.48 o
   1   3  10        1.41       13.89      4.38 o
   2   3  10      839.43      865.32     16.83 o
   3   3  10      578.24      612.14     33.19 o
   4   3  10      430.03      475.28     11.52 o
   5   3  10      569.06      535.22     15.46 o
   6   3  10       47.72       44.77      5.03 o
   7   3  10        0.97       -5.03      5.03 o
   8   3  10      100.77      108.84      7.21 o
   9   3  10       88.51       94.41      9.56 o
  -7   4  10       43.83       44.62      7.65 o
  -6   4  10      115.74       91.67     10.90 o
  -5   4  10       54.50       44.30      5.17 o
  -4   4  10      123.55      114.91     20.13 o
  -3   4  10      212.75      208.52     18.12 o
  -2   4  10      881.20      868.29     16.16 o
  -1   4  10      569.39      603.64     12.13 o
   0   4  10      436.34      468.18     12.11 o
   1   4  10     1444.82     1535.06     28.08 o
   2   4  10       16.79       22.07      3.88 o
   3   4  10       10.91       -0.04      1.91 o
   4   4  10       53.95       48.90      9.06 o
   5   4  10      141.58      158.55      8.72 o
   6   4  10      488.15      489.82     13.27 o
   7   4  10      265.97      257.55      8.89 o
   8   4  10       20.04       26.32      4.69 o
   9   4  10       10.73       16.77      7.04 o
  -6   5  10      173.22      176.59      9.42 o
  -5   5  10      368.52      345.73     12.15 o
  -4   5  10       33.72       23.79      4.96 o
  -3   5  10       21.43       23.78      3.86 o
  -2   5  10      118.55      106.53      7.46 o
  -1   5  10       26.36       26.16      5.11 o
   0   5  10       24.02        8.16     19.53 o
   1   5  10      577.40      578.07     12.36 o
   2   5  10     1779.24     1729.74     36.56 o
   3   5  10      304.58      313.02      7.89 o
   4   5  10      142.77      139.79      9.90 o
   5   5  10       12.83        7.02      3.86 o
   6   5  10      118.69      111.70      5.37 o
   7   5  10      584.58      592.85     15.79 o
   8   5  10      195.64      200.62      9.06 o
   9   5  10       68.30       79.65      8.55 o
  -6   6  10        0.10        2.42      6.14 o
  -5   6  10      117.21      112.50      9.81 o
  -4   6  10      149.23      140.06      6.98 o
  -3   6  10      232.57      224.73      8.12 o
  -2   6  10      947.37     1000.50     19.50 o
  -1   6  10      529.53      537.81     12.50 o
   0   6  10      224.48      263.65      9.43 o
   1   6  10       27.26       32.64      5.35 o
   2   6  10       18.01       22.05      5.03 o
   3   6  10      382.05      380.69     25.02 o
   4   6  10      233.16      228.63      5.92 o
   5   6  10      544.75      556.99     17.64 o
   6   6  10      130.64      130.85      6.29 o
   7   6  10        0.30       13.58      4.86 o
   8   6  10        1.24        0.17      5.70 o
   9   6  10       12.43       19.28      6.87 o
  -6   7  10       59.86       44.35      6.45 o
  -5   7  10       39.94       31.75      6.26 o
  -4   7  10       12.99       13.78      5.62 o
  -3   7  10        7.17       14.16      4.73 o
  -2   7  10       30.59       20.52      4.16 o
  -1   7  10      806.59      808.18     18.63 o
   0   7  10     1036.54     1164.42     28.44 o
   1   7  10      642.42      634.18     15.09 o
   2   7  10      192.10      200.08      6.99 o
   3   7  10        6.75       -3.30      8.05 o
   4   7  10      156.58      151.60      4.42 o
   5   7  10      486.39      479.33     10.19 o
   6   7  10      539.33      541.43     13.43 o
   7   7  10      197.29      186.54      7.88 o
   8   7  10       58.72       50.81      6.71 o
   9   7  10       44.32       48.62      7.55 o
  -5   8  10      172.84      171.26      9.92 o
  -4   8  10      241.14      244.70     10.40 o
  -3   8  10      110.50      107.73      8.50 o
  -2   8  10       27.78       24.92      4.48 o
  -1   8  10       24.02       15.88      6.78 o
   0   8  10      142.37      115.45     10.06 o
   1   8  10      232.53      210.73      6.32 o
   2   8  10      182.86      192.08     10.99 o
   3   8  10      378.87      378.43     20.90 o
   4   8  10       41.77       42.71      5.20 o
   5   8  10       25.64       19.06      6.20 o
   6   8  10        4.79       -0.64      6.96 o
   7   8  10       27.01       26.78      4.08 o
   8   8  10       53.76       60.03      6.87 o
   9   8  10       64.24       64.56      7.04 o
  -5   9  10        0.21        7.54      7.69 o
  -4   9  10       30.59       29.91      6.45 o
  -3   9  10      133.68      153.58     11.74 o
  -2   9  10      192.51      189.39      7.62 o
  -1   9  10      414.00      445.22     12.70 o
   0   9  10       58.08       64.72      4.83 o
   1   9  10        1.58       -0.48      6.45 o
   2   9  10        2.57       -0.44      9.56 o
   3   9  10      135.95      136.91      4.87 o
   4   9  10      589.75      558.92     11.61 o
   5   9  10      381.23      367.39     15.78 o
   6   9  10      194.29      193.86      8.11 o
   7   9  10       85.57       78.67      5.85 o
   8   9  10       18.13       20.79      6.20 o
  -4  10  10        2.43       -6.67      7.04 o
  -3  10  10        1.29       16.66      6.05 o
  -2  10  10        0.87       10.19      5.38 o
  -1  10  10       25.65       31.55      9.05 o
   0  10  10      241.28      245.39      9.22 o
   1  10  10      175.93      186.22      6.16 o
   2  10  10      131.97      142.05      6.60 o
   3  10  10      138.94      128.43     10.57 o
   4  10  10       46.70       33.99      5.78 o
   5  10  10       66.10       56.00      4.40 o
   6  10  10       97.79       84.74      4.91 o
   7  10  10      113.25      124.46     10.23 o
   8  10  10       98.13       82.67      7.21 o
  -3  11  10       50.53       38.56     12.74 o
  -2  11  10       78.58       79.51      7.21 o
  -1  11  10       45.41       51.12     12.49 o
   0  11  10       36.50       31.27      4.95 o
   1  11  10      164.20      159.03      6.49 o
   2  11  10      463.92      512.87     12.71 o
   3  11  10      399.75      388.00     10.03 o
   4  11  10      409.03      391.40      9.90 o
   5  11  10      117.24      108.57      9.56 o
   6  11  10       11.95       14.62      4.50 o
   7  11  10        1.76       14.10      6.00 o
   8  11  10        3.66       10.39      6.54 o
  -3  12  10       25.25       28.30      8.02 o
  -2  12  10       47.40       68.08      7.38 o
  -1  12  10      136.46      140.84      7.97 o
   0  12  10      109.50      106.90      7.09 o
   1  12  10       55.91       55.87     13.16 o
   2  12  10        4.00        4.97      4.43 o
   3  12  10       48.51       40.54      8.47 o
   4  12  10       88.45       74.07      4.71 o
   5  12  10      188.44      195.64      6.91 o
   6  12  10       99.78      102.05      8.38 o
   7  12  10       36.61       40.88     11.74 o
  -2  13  10        2.69        6.65      6.30 o
  -1  13  10       13.46       14.98      5.68 o
   0  13  10      133.02      140.69      9.26 o
   1  13  10      183.78      182.75      7.79 o
   2  13  10       92.47       86.79      5.60 o
   3  13  10       44.10       39.17      4.42 o
   4  13  10       43.15       44.41      4.92 o
   5  13  10       15.92       14.40      6.04 o
   6  13  10        4.79       10.38      5.84 o
   7  13  10       36.31       27.95      5.64 o
  -1  14  10       28.27       30.85      8.89 o
   0  14  10       22.90       24.91      7.00 o
   1  14  10        0.67        5.83     11.40 o
   2  14  10       21.20       24.05      8.55 o
   3  14  10       78.59       88.87      6.52 o
   4  14  10      144.89      147.45      7.32 o
   5  14  10      119.95      118.12     11.74 o
   6  14  10       17.51       21.07      6.22 o
   1  15  10      126.42      140.71     12.24 o
   2  15  10       23.06       18.03      9.64 o
   3  15  10        1.13        2.41      6.83 o
   4  15  10        7.75       16.43     12.41 o
   5  15  10       38.74       47.01      9.62 o
  -3 -13  11        0.42        9.72      8.21 o
  -2 -13  11        6.12       19.65      8.13 o
  -1 -13  11       11.19       21.72      7.57 o
   0 -13  11       28.57       42.28     19.87 o
  -4 -12  11       51.86       66.32      5.75 o
  -3 -12  11       93.77       99.41      6.07 o
  -2 -12  11       43.62       46.10      5.20 o
  -1 -12  11       15.26       22.81      7.28 o
   0 -12  11        0.73       24.57      9.39 o
   1 -12  11        2.27        0.29     11.99 o
   2 -12  11       49.66       35.88     18.44 o
  -5 -11  11       24.11       29.12     14.92 o
  -4 -11  11        0.48        4.12      5.36 o
  -3 -11  11       34.59       28.45      4.30 o
  -2 -11  11       97.16      103.00      8.05 o
  -1 -11  11      120.65      127.64      9.31 o
   0 -11  11      104.87      108.57      7.98 o
   1 -11  11      163.56      158.62     13.67 o
   2 -11  11       87.62       97.20      7.10 o
   3 -11  11       26.91       45.30     15.27 o
  -6 -10  11       82.33       80.66      7.71 o
  -5 -10  11      102.92      113.76      8.64 o
  -4 -10  11      107.15      100.86      5.88 o
  -3 -10  11       41.29       38.71      4.09 o
  -2 -10  11        2.87        7.26      3.15 o
  -1 -10  11       40.06       40.22      6.12 o
   0 -10  11       95.81      115.81     20.54 o
   1 -10  11      182.95      177.99     11.57 o
   2 -10  11      148.41      153.27      9.14 o
   3 -10  11       18.67       21.83      5.44 o
   4 -10  11        6.67       26.03     13.13 o
  -6  -9  11        5.34       16.09      8.05 o
  -5  -9  11       11.56       12.30      4.39 o
  -4  -9  11       86.09       83.10      5.08 o
  -3  -9  11      256.61      242.22     10.57 o
  -2  -9  11       74.82       74.01      5.79 o
  -1  -9  11       52.65       56.61     13.41 o
   0  -9  11      108.93      115.55      9.14 o
   1  -9  11       11.64       24.70      7.29 o
   2  -9  11       87.55       91.35      6.71 o
   3  -9  11       89.58       97.49      8.13 o
   4  -9  11       73.12       86.75     12.83 o
   5  -9  11      181.44      167.90     21.30 o
  -7  -8  11       74.21       80.32     14.92 o
  -6  -8  11       42.74       49.44     18.70 o
  -5  -8  11       47.48       42.79      6.29 o
  -4  -8  11        8.47       13.04      4.34 o
  -3  -8  11       22.09       14.89      3.72 o
  -2  -8  11       44.44       47.56      6.29 o
  -1  -8  11       55.62       61.89     16.27 o
   0  -8  11      206.53      215.41      9.09 o
   1  -8  11      446.06      449.96     25.18 o
   2  -8  11       37.99       32.54      5.53 o
   3  -8  11        0.06       -4.39      4.54 o
   4  -8  11       13.70        4.66      4.78 o
   5  -8  11       93.69      106.15     11.01 o
  -7  -7  11        9.48       10.90      8.55 o
  -6  -7  11       25.45       32.34      7.05 o
  -5  -7  11      155.68      159.53     18.37 o
  -4  -7  11      168.80      163.34      6.49 o
  -3  -7  11      276.28      305.07     11.66 o
  -2  -7  11      287.23      287.60      8.27 o
  -1  -7  11       23.90       18.02      3.91 o
   0  -7  11       18.27        8.01      5.05 o
   1  -7  11      394.58      398.13     12.86 o
   2  -7  11      323.09      315.11     10.21 o
   3  -7  11      127.13      123.19      9.73 o
   4  -7  11      112.04      106.16      6.05 o
   5  -7  11        0.68        2.52      3.38 o
   6  -7  11        0.23        0.73      8.69 o
  -7  -6  11       33.04       33.03     10.06 o
  -6  -6  11       43.60       41.70     19.37 o
  -5  -6  11        5.42        9.01      3.86 o
  -4  -6  11      155.97      170.63      7.29 o
  -3  -6  11      240.40      224.91      9.40 o
  -2  -6  11      539.58      556.89     31.07 o
  -1  -6  11      442.05      455.89     13.73 o
   0  -6  11      114.06      106.98      6.21 o
   1  -6  11        0.35       -2.33      8.30 o
   2  -6  11       42.22       37.97      4.95 o
   3  -6  11       92.55       93.17      5.30 o
   4  -6  11      111.89      122.39     11.99 o
   5  -6  11      184.85      197.18      7.38 o
   6  -6  11      165.69      154.32      8.81 o
  -7  -5  11       60.98       51.31     10.90 o
  -6  -5  11      156.01      159.52     10.64 o
  -5  -5  11      187.61      192.12      9.06 o
  -4  -5  11       32.26       35.88     17.19 o
  -3  -5  11        3.58       -0.73      3.08 o
  -2  -5  11       28.04       28.92      4.44 o
  -1  -5  11      185.65      196.51     15.27 o
   0  -5  11      446.67      471.56     13.37 o
   1  -5  11      305.35      322.60     14.18 o
   2  -5  11      172.12      203.43      8.64 o
   3  -5  11       46.12       43.25      7.04 o
   4  -5  11       17.26        7.30      4.21 o
   5  -5  11       19.35       16.74     11.82 o
   6  -5  11      222.19      231.17      6.78 o
   7  -5  11      142.50      173.10     16.44 o
  -7  -4  11        0.23       23.34     11.90 o
  -6  -4  11       14.96        9.80      5.48 o
  -5  -4  11      185.38      185.71     11.41 o
  -4  -4  11      188.23      167.92     10.07 o
  -3  -4  11      131.85      145.08      8.72 o
  -2  -4  11       91.94      106.69     11.07 o
  -1  -4  11       75.61       76.49      3.73 o
   0  -4  11        1.20       -3.86      3.86 o
   1  -4  11       81.86       83.62      6.15 o
   2  -4  11      110.69      114.59      5.31 o
   3  -4  11      714.92      720.21     25.04 o
   4  -4  11      756.16      748.78     19.16 o
   5  -4  11      179.92      177.14     13.00 o
   6  -4  11        3.84       11.72      4.57 o
   7  -4  11        0.02        1.68      5.03 o
  -7  -3  11       48.33       26.80     10.48 o
  -6  -3  11      114.93       87.38      7.70 o
  -5  -3  11        3.82       -4.13      4.39 o
  -4  -3  11       19.17       32.75      5.18 o
  -3  -3  11        9.01       10.20      4.44 o
  -2  -3  11        4.01       10.92      4.06 o
  -1  -3  11     1112.77     1191.62     25.99 o
   0  -3  11     1080.91     1180.72     36.87 o
   1  -3  11       95.25       95.40      5.56 o
   2  -3  11      161.33      153.12      7.55 o
   3  -3  11      205.61      191.87     14.68 o
   4  -3  11      801.26      803.17     24.12 o
   5  -3  11      413.20      437.63     17.63 o
   6  -3  11      122.59      105.81      6.29 o
   7  -3  11       40.76       41.58      6.04 o
  -7  -2  11       24.20       28.55     11.57 o
  -6  -2  11      112.30      112.82     12.16 o
  -5  -2  11      216.44      182.77     18.20 o
  -4  -2  11      128.24      140.51      7.01 o
  -3  -2  11      116.15      111.88      6.33 o
  -2  -2  11      201.53      193.39     15.60 o
  -1  -2  11      121.11       98.58      4.95 o
   0  -2  11     1651.60     1683.64     29.79 o
   1  -2  11     1118.34     1140.86     25.86 o
   2  -2  11      903.71      886.69     21.74 o
   3  -2  11      565.40      610.19     15.69 o
   4  -2  11        0.29       -1.12      2.77 o
   5  -2  11       21.83       27.04      3.94 o
   6  -2  11       36.65       34.54      3.69 o
   7  -2  11       13.87       12.74      5.87 o
   8  -2  11      115.80      113.03      7.21 o
  -7  -1  11       21.58       22.96      9.47 o
  -6  -1  11        0.98        6.99      6.60 o
  -5  -1  11       23.02       40.07     23.89 o
  -4  -1  11      204.19      190.05     22.14 o
  -3  -1  11      483.22      483.56     21.08 o
  -2  -1  11     1295.76     1345.69     26.10 o
  -1  -1  11      102.78      118.39      4.51 o
   0  -1  11      122.14       90.11      5.45 o
   1  -1  11      238.55      211.84      6.10 o
   2  -1  11     1232.34     1259.68     36.30 o
   3  -1  11      502.03      475.05     10.54 o
   4  -1  11      979.37     1051.23     38.19 o
   5  -1  11      242.12      222.31      8.22 o
   6  -1  11       95.31       91.56      5.37 o
   7  -1  11       32.32       24.48      5.87 o
   8  -1  11       15.77        7.04      5.03 o
  -7   0  11      129.71      118.71     10.31 o
  -6   0  11       93.96       86.31      9.14 o
  -5   0  11       35.14       42.07     11.07 o
  -4   0  11        1.41        1.72      4.19 o
  -3   0  11       69.17       57.50      5.39 o
  -2   0  11      266.45      266.08      8.00 o
  -1   0  11      676.56      670.50     12.35 o
   0   0  11      653.68      680.03     13.97 o
   1   0  11      401.08      404.96     15.11 o
   2   0  11       88.90       72.21      3.77 o
   3   0  11        0.67       15.83      4.34 o
   4   0  11      244.01      227.53      8.05 o
   5   0  11        8.92        7.88      3.86 o
   6   0  11      250.55      241.94      8.22 o
   7   0  11      208.76      224.79      8.89 o
   8   0  11       53.56       51.48      6.20 o
  -7   1  11       51.43       61.45      8.21 o
  -6   1  11       56.56       61.87     15.09 o
  -5   1  11       82.18       78.83      5.89 o
  -4   1  11      337.60      372.06     10.46 o
  -3   1  11      229.76      224.09     14.09 o
  -2   1  11       76.50       72.48      6.96 o
  -1   1  11       26.58       29.89      3.06 o
   0   1  11      517.21      514.08     16.80 o
   1   1  11     1167.28     1180.15     24.66 o
   2   1  11     1001.86     1031.19     19.65 o
   3   1  11     1226.11     1248.82     34.61 o
   4   1  11      311.61      299.43      8.73 o
   5   1  11      119.86      112.71      5.87 o
   6   1  11        1.18        8.55      4.69 o
   7   1  11      139.20      142.73      7.04 o
   8   1  11       97.44      103.13      7.71 o
  -7   2  11        1.19        9.93     17.52 o
  -6   2  11        0.12       -6.19      6.28 o
  -5   2  11        1.01       -0.77      4.73 o
  -4   2  11       27.82       41.13      5.70 o
  -3   2  11      551.52      526.56     11.12 o
  -2   2  11     1163.50     1148.96     29.72 o
  -1   2  11      549.80      530.53     10.57 o
   0   2  11      112.72       98.36      7.11 o
   1   2  11       11.63        2.56     16.43 o
   2   2  11      184.27      180.13      5.79 o
   3   2  11       29.39       16.66      5.53 o
   4   2  11      483.10      532.06     28.97 o
   5   2  11      610.07      606.30     16.80 o
   6   2  11      212.93      205.18      7.72 o
   7   2  11       12.18       17.60      4.53 o
   8   2  11        7.38       14.08      6.20 o
  -6   3  11       95.35       80.42     12.07 o
  -5   3  11      137.74      138.93      7.16 o
  -4   3  11      106.28       82.74      5.95 o
  -3   3  11        3.02       -3.01      8.55 o
  -2   3  11      700.90      677.44     22.02 o
  -1   3  11      717.23      703.56     13.16 o
   0   3  11     1335.87     1323.70     29.72 o
   1   3  11     1889.83     2046.27     55.32 o
   2   3  11      645.54      697.43     21.77 o
   3   3  11      171.34      199.00     10.07 o
   4   3  11        5.04        2.46      3.25 o
   5   3  11       50.32       47.79      4.36 o
   6   3  11      500.42      508.45     13.10 o
   7   3  11      218.08      217.58      9.23 o
   8   3  11       40.51       44.94      5.70 o
   9   3  11       57.32       60.87      6.71 o
  -6   4  11       37.74       58.69      9.31 o
  -5   4  11      110.59      110.65      7.08 o
  -4   4  11      328.77      305.47     19.55 o
  -3   4  11      464.70      466.36     11.18 o
  -2   4  11        0.41        2.43     12.91 o
  -1   4  11        5.35        7.40      2.91 o
   0   4  11       89.83       79.10      6.62 o
   1   4  11        6.83        3.74      3.69 o
   2   4  11      560.89      610.71     16.47 o
   3   4  11      604.74      618.19     38.48 o
   4   4  11      315.13      282.41     10.91 o
   5   4  11       15.48        7.69      3.86 o
   6   4  11       28.15       29.34      4.53 o
   7   4  11       50.37       56.51      5.87 o
   8   4  11       64.75       65.90      8.55 o
   9   4  11      107.61      104.14      8.05 o
  -6   5  11       38.87       40.25      7.38 o
  -5   5  11        0.28        5.30      6.37 o
  -4   5  11       72.02       66.89      6.25 o
  -3   5  11      200.75      184.21      7.97 o
  -2   5  11      775.75      809.17     16.85 o
  -1   5  11     1012.37     1080.08     26.57 o
   0   5  11      843.68      928.87     22.40 o
   1   5  11      106.67      117.58      5.44 o
   2   5  11        0.03        1.17      3.46 o
   3   5  11       16.38       24.77      5.38 o
   4   5  11       86.79       95.65      4.78 o
   5   5  11      444.29      491.85     49.03 o
   6   5  11       82.39       81.33      5.37 o
   7   5  11       90.95       89.05      6.20 o
   8   5  11       68.89       73.78      6.71 o
   9   5  11        0.14       22.30      7.04 o
  -6   6  11       78.21       71.25      8.33 o
  -5   6  11      179.74      166.31      9.14 o
  -4   6  11       96.93       93.13      6.06 o
  -3   6  11        2.95        6.57      4.00 o
  -2   6  11       40.61       39.73      4.27 o
  -1   6  11      102.05       90.18      4.59 o
   0   6  11      322.05      345.18     10.70 o
   1   6  11      206.19      234.27      7.19 o
   2   6  11      185.07      190.37      6.71 o
   3   6  11      234.16      213.59      7.58 o
   4   6  11       73.45       63.44      2.80 o
   5   6  11       26.26       23.71      3.68 o
   6   6  11      208.43      197.68     10.74 o
   7   6  11      287.68      284.74      9.73 o
   8   6  11      211.35      210.36      9.56 o
   9   6  11       78.56       97.93      8.89 o
  -5   7  11      108.84      107.97     13.25 o
  -4   7  11      336.78      305.20     23.41 o
  -3   7  11      281.96      305.27     10.51 o
  -2   7  11      129.08      125.14      5.47 o
  -1   7  11      124.42      116.28     20.29 o
   0   7  11        1.06       -5.65      5.65 o
   1   7  11       56.74       41.59      8.30 o
   2   7  11        2.53        0.46      5.70 o
   3   7  11      770.04      783.73     26.39 o
   4   7  11      799.95      746.83     22.19 o
   5   7  11      181.69      176.43     13.76 o
   6   7  11       17.24       19.64      4.42 o
   7   7  11        4.47        0.17      4.53 o
   8   7  11        2.81       19.95      6.87 o
  -5   8  11        0.12        9.21      8.29 o
  -4   8  11       13.04       20.50      5.83 o
  -3   8  11        0.10        9.27      6.96 o
  -2   8  11        3.30       -4.14      4.14 o
  -1   8  11      159.50      172.53      7.22 o
   0   8  11      309.94      327.72     15.94 o
   1   8  11      419.27      424.59     12.28 o
   2   8  11       76.50       82.99     17.44 o
   3   8  11       78.89       71.33     13.58 o
   4   8  11      580.88      552.04     24.78 o
   5   8  11      549.98      554.27     32.24 o
   6   8  11      257.17      253.87     14.43 o
   7   8  11      164.67      150.41      7.11 o
   8   8  11       62.67       55.17      8.55 o
  -4   9  11       57.28       65.27      7.01 o
  -3   9  11      124.75      131.80      9.77 o
  -2   9  11       94.24       75.02      5.67 o
  -1   9  11       40.79       35.11      7.46 o
   0   9  11      132.78      127.29      8.09 o
   1   9  11      377.44      402.61     12.76 o
   2   9  11      214.48      228.75      6.63 o
   3   9  11      171.27      163.44      5.56 o
   4   9  11        6.99        8.19      3.18 o
   5   9  11        0.18       -3.05      3.19 o
   6   9  11        0.66       -3.75      3.75 o
   7   9  11       34.16       31.90      5.77 o
   8   9  11       80.07       66.07      6.20 o
  -4  10  11       26.92       26.22      7.12 o
  -3  10  11       78.33       81.35      7.55 o
  -2  10  11      262.00      250.38     14.51 o
  -1  10  11      211.89      221.87      8.25 o
   0  10  11      111.32      118.34      8.64 o
   1  10  11       56.34       49.56      4.13 o
   2  10  11      108.60      102.24      4.41 o
   3  10  11      223.99      222.73     12.83 o
   4  10  11      602.00      614.41     13.51 o
   5  10  11      203.50      194.14      6.83 o
   6  10  11       88.27       82.53      5.37 o
   7  10  11       36.35       41.07     17.19 o
   8  10  11        7.85       21.96      6.71 o
  -3  11  11        5.09       15.13      7.97 o
  -2  11  11       33.00       30.52      8.13 o
  -1  11  11      174.34      175.11      9.23 o
   0  11  11      155.16      142.91      6.89 o
   1  11  11      129.16      127.79     10.23 o
   2  11  11       26.60       37.33      4.25 o
   3  11  11        0.25       -3.90      3.90 o
   4  11  11        1.04       -4.09      4.46 o
   5  11  11       65.92       65.01      7.96 o
   6  11  11       88.64       85.84      5.61 o
   7  11  11       80.40       72.29      6.04 o
  -2  12  11        9.63        6.29     14.75 o
  -1  12  11        1.17       13.90     15.76 o
   0  12  11       58.69       54.73      6.80 o
   1  12  11      119.40      134.93      6.26 o
   2  12  11      237.40      239.03      8.50 o
   3  12  11      235.43      230.58     10.49 o
   4  12  11       76.91       73.16      6.30 o
   5  12  11       70.11       67.68      5.84 o
   6  12  11        6.62       17.82      6.45 o
   7  12  11        1.14        2.47      6.54 o
  -1  13  11       20.36       31.65      7.35 o
   0  13  11       23.86       24.35      8.04 o
   1  13  11        2.38        9.05      8.72 o
   2  13  11        0.00        5.40      4.39 o
   3  13  11       11.74       24.67      5.19 o
   4  13  11       73.53       83.26      6.79 o
   5  13  11      101.28      105.54     18.87 o
   6  13  11       65.07       58.11      6.35 o
   1  14  11      175.62      168.09     17.95 o
   2  14  11      116.13      106.45      8.42 o
   3  14  11       65.34       73.54      9.56 o
   4  14  11       24.55       39.54     12.49 o
   5  14  11        0.37       10.30     21.21 o
  -3 -12  12        0.19        1.49      6.79 o
  -2 -12  12       17.40       23.83     26.74 o
  -1 -12  12       55.78       59.95      8.08 o
   0 -12  12       33.81       17.49      7.80 o
   1 -12  12       38.00       64.81     13.61 o
  -4 -11  12      120.31      114.49      8.45 o
  -3 -11  12       49.56       52.00      5.54 o
  -2 -11  12        0.46       17.13      7.21 o
  -1 -11  12        0.93       12.15     16.51 o
   0 -11  12        0.20        7.76      6.50 o
   1 -11  12       11.70       41.06     16.68 o
   2 -11  12       49.09       54.33     30.18 o
  -5 -10  12        0.43       -6.11      6.11 o
  -4 -10  12       46.67       59.82      5.15 o
  -3 -10  12       71.80       67.27      5.56 o
  -2 -10  12       16.38       19.43      3.09 o
  -1 -10  12       68.05       74.46      7.63 o
   0 -10  12      203.50      221.24     15.18 o
   1 -10  12       90.97       94.02      7.95 o
   2 -10  12        7.65       10.06      6.29 o
   3 -10  12       12.53        5.75     12.66 o
  -6  -9  12       18.48       39.40      9.22 o
  -5  -9  12       65.61       61.06     10.90 o
  -4  -9  12       13.39       23.54      5.20 o
  -3  -9  12        0.74       11.31      5.87 o
  -2  -9  12        1.37        0.66      2.63 o
  -1  -9  12        7.98       15.01      6.01 o
   0  -9  12      197.56      227.87     23.23 o
   1  -9  12      281.04      284.42     17.11 o
   2  -9  12      130.08      125.75      9.39 o
   3  -9  12       72.02       72.23      6.11 o
   4  -9  12        1.16       11.76      7.23 o
  -6  -8  12        4.56        2.85      8.38 o
  -5  -8  12       70.24       67.22      4.79 o
  -4  -8  12       82.27       92.42      6.30 o
  -3  -8  12       73.00       59.43      4.59 o
  -2  -8  12       81.53       80.10      4.53 o
  -1  -8  12      224.61      234.60     10.89 o
   0  -8  12       68.25       58.29      6.40 o
   1  -8  12       37.08       43.46      9.72 o
   2  -8  12       65.49       53.90     10.31 o
   3  -8  12      174.32      178.55      7.72 o
   4  -8  12      124.83      128.85      6.71 o
   5  -8  12       43.17       33.12      9.86 o
  -6  -7  12       87.40       87.70      9.39 o
  -5  -7  12        1.13        1.01      5.62 o
  -4  -7  12       11.72        4.57      4.15 o
  -3  -7  12        7.33       13.22      3.88 o
  -2  -7  12       48.28       52.32      7.13 o
  -1  -7  12      506.05      538.35     19.81 o
   0  -7  12      695.93      726.02     20.73 o
   1  -7  12      219.25      230.74     10.32 o
   2  -7  12        0.84       18.94     12.07 o
   3  -7  12       29.23       26.64      5.53 o
   4  -7  12       55.68       57.57      7.29 o
   5  -7  12       84.76       79.79      8.05 o
  -7  -6  12       25.43       18.78     12.41 o
  -6  -6  12      100.48      113.58     18.28 o
  -5  -6  12       82.56       69.16      7.21 o
  -4  -6  12      104.52       97.50      8.22 o
  -3  -6  12      140.13      136.67      6.16 o
  -2  -6  12      163.84      150.21      5.77 o
  -1  -6  12       19.58        7.71      5.87 o
   0  -6  12      468.00      525.29     35.93 o
   1  -6  12      319.56      319.52     11.89 o
   2  -6  12      210.44      215.43     23.65 o
   3  -6  12      111.61      120.28      7.04 o
   4  -6  12       80.97       91.18     10.65 o
   5  -6  12        3.51        4.29      7.88 o
   6  -6  12        0.74       -3.63     10.73 o
  -7  -5  12        8.62       19.62     11.57 o
  -6  -5  12        0.01       24.17      9.52 o
  -5  -5  12        9.15        7.44      4.16 o
  -4  -5  12      114.76      122.04     13.84 o
  -3  -5  12      369.40      363.65     18.38 o
  -2  -5  12      585.45      578.71     14.80 o
  -1  -5  12      425.89      449.00     11.45 o
   0  -5  12        1.47       -4.75      4.75 o
   1  -5  12      258.49      241.19     10.29 o
   2  -5  12       92.50       99.50      5.92 o
   3  -5  12       66.67       61.55      8.64 o
   4  -5  12      149.00      172.49     47.05 o
   5  -5  12      182.12      173.34      6.98 o
   6  -5  12       76.98       68.31      5.32 o
  -6  -4  12      106.58       65.57     15.09 o
  -5  -4  12      129.59      125.95      9.73 o
  -4  -4  12       20.02       39.90      8.55 o
  -3  -4  12       48.94       56.80      5.68 o
  -2  -4  12      149.21      154.04     12.58 o
  -1  -4  12      213.99      224.55      5.51 o
   0  -4  12       26.13       29.66      4.77 o
   1  -4  12      108.50      108.23      6.18 o
   2  -4  12      176.58      200.65     25.33 o
   3  -4  12       47.20       50.31      5.07 o
   4  -4  12        6.38       -4.42      4.42 o
   5  -4  12       46.34       37.69     10.31 o
   6  -4  12      222.80      209.24     11.83 o
   7  -4  12      191.20      194.24     11.74 o
  -7  -3  12        5.31       16.93     16.60 o
  -6  -3  12      102.86       96.28     18.53 o
  -5  -3  12      305.84      268.92     22.57 o
  -4  -3  12      166.83      159.43      8.42 o
  -3  -3  12      130.58      120.27      7.26 o
  -2  -3  12       65.73       72.00      3.75 o
  -1  -3  12       10.67        4.43      2.75 o
   0  -3  12       22.54        7.87      9.47 o
   1  -3  12      150.45      143.27      8.39 o
   2  -3  12      510.98      506.71     14.32 o
   3  -3  12      844.31      874.97     23.96 o
   4  -3  12      460.34      455.82     18.10 o
   5  -3  12       52.57       44.65      3.43 o
   6  -3  12        0.00       -0.20     11.07 o
   7  -3  12        6.91        5.70      4.86 o
  -7  -2  12       20.66       38.06     18.11 o
  -6  -2  12        0.05       -9.12     10.65 o
  -5  -2  12       29.54       35.75     18.19 o
  -4  -2  12        3.69        3.40      4.97 o
  -3  -2  12       15.14       32.06      6.78 o
  -2  -2  12      265.10      278.14      7.20 o
  -1  -2  12      549.52      556.66     18.90 o
   0  -2  12     1512.86     1524.37     28.48 o
   1  -2  12       55.98       58.06      4.75 o
   2  -2  12      414.94      403.80     13.79 o
   3  -2  12       32.43       22.60      4.37 o
   4  -2  12      525.02      526.17     12.24 o
   5  -2  12      557.06      559.84     15.37 o
   6  -2  12      220.57      234.86      8.72 o
   7  -2  12       14.98       13.58      5.03 o
  -7  -1  12       27.54       19.48      6.86 o
  -6  -1  12       25.38       36.18     19.70 o
  -5  -1  12       95.23       95.90      6.95 o
  -4  -1  12      283.62      273.18     18.12 o
  -3  -1  12       80.59       78.02      7.29 o
  -2  -1  12      100.57       80.35      4.88 o
  -1  -1  12      441.71      419.36      9.29 o
   0  -1  12     1185.09     1219.85     20.99 o
   1  -1  12     1079.25     1050.97     27.86 o
   2  -1  12      376.75      432.75     27.70 o
   3  -1  12        0.16       -3.60      3.60 o
   4  -1  12       90.96       91.22      5.52 o
   5  -1  12        0.03        1.01      4.36 o
   6  -1  12       62.83       49.13      4.53 o
   7  -1  12       28.01       36.22      5.53 o
   8  -1  12       80.17      108.83      7.21 o
  -7   0  12        6.09        9.58      7.25 o
  -6   0  12        1.57        6.77     22.80 o
  -5   0  12       46.03       48.09      5.19 o
  -4   0  12      336.49      351.63     10.10 o
  -3   0  12      389.65      381.01     16.37 o
  -2   0  12      230.59      228.68      7.18 o
  -1   0  12       18.14       13.23      3.09 o
   0   0  12       82.09       79.46      3.58 o
   1   0  12      244.26      263.82     10.91 o
   2   0  12      349.03      344.03     11.00 o
   3   0  12      792.18      831.22     17.11 o
   4   0  12      363.74      355.35     10.91 o
   5   0  12      300.38      290.98     10.74 o
   6   0  12        0.11       -3.86      4.36 o
   7   0  12       25.15       21.63      5.20 o
   8   0  12        4.67        4.19      5.53 o
  -6   1  12      137.25      127.42      9.65 o
  -5   1  12        4.65        6.25      6.37 o
  -4   1  12       34.15       24.00     12.99 o
  -3   1  12      203.37      204.17     14.26 o
  -2   1  12      241.64      235.97     14.35 o
  -1   1  12      634.59      617.05     11.17 o
   0   1  12      748.50      732.90     13.37 o
   1   1  12      183.65      202.12      7.23 o
   2   1  12        7.05        2.95      6.29 o
   3   1  12       94.20       89.53     11.07 o
   4   1  12       72.46       58.52      4.36 o
   5   1  12      120.19      120.25      6.37 o
   6   1  12      388.09      390.08     11.58 o
   7   1  12       94.99      114.37      6.88 o
   8   1  12       20.16       24.65      5.87 o
  -6   2  12      130.74      143.35      9.90 o
  -5   2  12      100.25       84.66      5.96 o
  -4   2  12      112.60      105.96      5.70 o
  -3   2  12       57.74       71.28      5.09 o
  -2   2  12        9.85        0.92      5.28 o
  -1   2  12       97.83       96.32      3.57 o
   0   2  12      832.10      888.98     21.24 o
   1   2  12      956.88      973.21     22.19 o
   2   2  12     1110.26     1139.88     21.78 o
   3   2  12      692.36      719.36     16.13 o
   4   2  12      214.77      194.97     10.32 o
   5   2  12        3.71        9.56      4.36 o
   6   2  12      239.44      226.16      8.56 o
   7   2  12       92.99       99.11      6.20 o
   8   2  12       81.05      103.97      7.71 o
  -6   3  12        9.51       17.42      6.41 o
  -5   3  12       48.28       49.52      5.94 o
  -4   3  12      104.61      102.86      9.14 o
  -3   3  12      231.68      213.96     10.23 o
  -2   3  12      528.87      500.73     13.02 o
  -1   3  12      502.21      483.54     10.93 o
   0   3  12        2.11       -6.24      6.24 o
   1   3  12        8.32        4.91      4.12 o
   2   3  12       14.97        7.90      5.37 o
   3   3  12       51.39       50.43      4.30 o
   4   3  12      793.88      881.84     21.45 o
   5   3  12      237.00      253.51     12.75 o
   6   3  12        9.63        8.89      3.86 o
   7   3  12       11.34       25.65      6.37 o
   8   3  12        2.56        6.37      5.87 o
  -6   4  12       98.90       82.65      8.38 o
  -5   4  12       46.75       46.34      5.86 o
  -4   4  12        0.43       -3.32      4.72 o
  -3   4  12        5.40        3.52      6.37 o
  -2   4  12      538.98      525.56     12.11 o
  -1   4  12     1078.83     1071.19     19.84 o
   0   4  12      677.41      706.76     17.63 o
   1   4  12      351.39      380.20     17.88 o
   2   4  12      114.05      114.95      5.20 o
   3   4  12       29.70       29.48      4.49 o
   4   4  12      183.39      186.34      6.58 o
   5   4  12      233.71      243.64     19.80 o
   6   4  12       95.38       83.85      5.87 o
   7   4  12      248.97      258.37      9.73 o
   8   4  12       90.58       77.31      6.54 o
  -5   5  12      196.37      183.18     18.79 o
  -4   5  12      105.10      100.01     15.18 o
  -3   5  12      119.21      127.62      6.16 o
  -2   5  12      198.23      198.21      6.73 o
  -1   5  12      198.15      191.02      6.13 o
   0   5  12        9.41        0.26      6.54 o
   1   5  12      118.40       95.54      5.95 o
   2   5  12      124.93      134.28      5.42 o
   3   5  12      600.08      625.10     14.76 o
   4   5  12      179.56      172.99     11.57 o
   5   5  12        5.62       -3.18      3.18 o
   6   5  12        3.68       18.27      5.53 o
   7   5  12       54.06       61.71      6.04 o
   8   5  12      157.05      169.90      8.72 o
  -5   6  12       66.91       75.17      7.09 o
  -4   6  12       76.14       76.03      5.90 o
  -3   6  12      188.15      172.99     14.68 o
  -2   6  12      379.18      377.72     10.24 o
  -1   6  12      522.33      547.47     18.56 o
   0   6  12      120.58      127.68      7.12 o
   1   6  12      152.63      141.99      8.06 o
   2   6  12      112.91       94.36      5.39 o
   3   6  12      266.54      279.79     11.00 o
   4   6  12      706.32      729.25     18.06 o
   5   6  12      548.66      538.27     12.25 o
   6   6  12      141.22      126.32      6.12 o
   7   6  12       31.44       33.53      5.53 o
   8   6  12        0.34       12.07      7.38 o
  -5   7  12        6.75       16.60      5.60 o
  -4   7  12        2.70        9.83      5.75 o
  -3   7  12        9.52        9.99      5.87 o
  -2   7  12       16.11       15.57      5.70 o
  -1   7  12        6.28        8.17      8.55 o
   0   7  12       78.64       98.53      8.89 o
   1   7  12      524.74      535.22     14.23 o
   2   7  12      593.50      555.47     14.23 o
   3   7  12      112.72       99.76      5.76 o
   4   7  12      165.62      151.35      6.87 o
   5   7  12      279.75      267.42     13.09 o
   6   7  12      174.42      157.15     12.58 o
   7   7  12      129.39      118.07      7.38 o
   8   7  12       95.12       99.27      7.71 o
  -4   8  12       37.28       23.62      6.04 o
  -3   8  12      241.76      235.61     11.26 o
  -2   8  12      284.50      322.03     18.96 o
  -1   8  12      116.93      118.36      5.61 o
   0   8  12       14.40       25.90      7.14 o
   1   8  12      123.53      129.51      6.71 o
   2   8  12      535.26      543.92     15.20 o
   3   8  12      690.57      690.97     17.98 o
   4   8  12       26.43       20.53      4.62 o
   5   8  12        0.14        2.11      7.04 o
   6   8  12       16.29       14.16      5.11 o
   7   8  12        6.70        7.31      5.95 o
   8   8  12       17.33       26.49      7.04 o
  -4   9  12        0.03       16.17      9.07 o
  -3   9  12       10.25        9.76      5.93 o
  -2   9  12      129.63      131.02      9.06 o
  -1   9  12      220.12      239.07     10.40 o
   0   9  12      182.84      205.11     11.34 o
   1   9  12        9.85       14.75      5.07 o
   2   9  12       21.24       22.53      6.12 o
   3   9  12       71.97       60.95      5.39 o
   4   9  12      144.53      137.90     18.45 o
   5   9  12      109.60       92.13     13.58 o
   6   9  12      197.47      176.59      6.19 o
   7   9  12      124.68      127.97      7.39 o
   8   9  12       33.06       25.49      6.87 o
  -3  10  12       39.26       29.91      7.71 o
  -2  10  12        1.33        6.86     12.49 o
  -1  10  12       78.43       87.77      6.26 o
   0  10  12       61.98       49.90      7.55 o
   1  10  12      246.96      270.76     17.11 o
   2  10  12      195.04      181.39      8.05 o
   3  10  12       22.49       33.21      5.51 o
   4  10  12      109.67      106.65     15.26 o
   5  10  12        0.43       -1.37      4.44 o
   6  10  12       23.88       23.82      3.61 o
   7  10  12       59.16       59.11      5.34 o
  -2  11  12       73.71       82.98      8.62 o
  -1  11  12       27.61       26.83      5.70 o
   0  11  12        0.08       16.17      7.65 o
   1  11  12       32.15       25.06     17.35 o
   2  11  12      165.46      156.27      5.94 o
   3  11  12      238.68      224.26      7.01 o
   4  11  12      165.18      146.83      5.85 o
   5  11  12      230.01      232.44     19.80 o
   6  11  12       36.69       32.36      4.44 o
   7  11  12       10.55        8.93      7.21 o
  -1  12  12       73.16       82.00     19.79 o
   0  12  12       68.47       69.59      9.05 o
   1  12  12       27.99       28.06      5.11 o
   2  12  12        7.20       13.68      4.28 o
   3  12  12        0.18       -2.47      3.57 o
   4  12  12       28.51       25.92      5.43 o
   5  12  12       59.29       55.87      4.92 o
   6  12  12      101.33       86.84      8.30 o
   0  13  12       18.51       46.94     18.61 o
   1  13  12       60.06       49.97     12.74 o
   2  13  12      136.65      144.65     10.77 o
   3  13  12      162.55      174.33      9.26 o
   4  13  12       63.30       59.51      7.37 o
   5  13  12        8.82       18.97     16.68 o
   2  14  12        9.70       38.62     44.76 o
   3  14  12       62.91       75.06      9.89 o
   4  14  12       79.02       98.00     27.58 o
  -3 -11  13        0.11        0.37      7.18 o
  -2 -11  13       30.80       38.87      8.63 o
  -1 -11  13       88.83      102.49     12.33 o
   0 -11  13       57.23       76.79     10.14 o
   1 -11  13       62.86       61.22     20.37 o
  -4 -10  13       32.64       47.53      6.87 o
  -3 -10  13       13.78       31.49     13.83 o
  -2 -10  13        1.01       17.44      7.23 o
  -1 -10  13        5.25        7.31      7.14 o
   0 -10  13       22.10       11.86      6.29 o
   1 -10  13       69.16       81.50      9.89 o
   2 -10  13      210.61      218.54     24.24 o
  -5  -9  13        1.96        8.72      8.21 o
  -4  -9  13        7.95       13.68      5.45 o
  -3  -9  13       63.07       57.05      5.30 o
  -2  -9  13      102.02      117.16     10.48 o
  -1  -9  13       96.02      100.91      7.98 o
   0  -9  13       48.53       45.05      7.76 o
   1  -9  13       15.39        5.41      6.07 o
   2  -9  13       26.82       42.23     15.93 o
   3  -9  13       80.32       76.73      6.53 o
  -5  -8  13       32.86       29.98      6.40 o
  -4  -8  13        2.25       23.37      5.30 o
  -3  -8  13        0.56       10.50      8.63 o
  -2  -8  13       10.87        2.24      2.10 o
  -1  -8  13       89.29       92.95     10.15 o
   0  -8  13      122.31      107.89      7.71 o
   1  -8  13      265.45      260.81     10.95 o
   2  -8  13      144.34      159.26     10.20 o
   3  -8  13       17.04       46.78      6.67 o
   4  -8  13       11.36       18.42      7.44 o
  -6  -7  13        1.33       37.05     12.91 o
  -5  -7  13       91.08       85.55      6.64 o
  -4  -7  13       97.63      109.09     11.65 o
  -3  -7  13       52.39       57.76      8.47 o
  -2  -7  13      226.78      212.93      6.63 o
  -1  -7  13       90.81       94.16      9.39 o
   0  -7  13       15.69       19.64      6.04 o
   1  -7  13      103.57      121.83     23.06 o
   2  -7  13      116.04      108.39     10.73 o
   3  -7  13      120.86      126.24     11.40 o
   4  -7  13      110.26       99.38      6.84 o
   5  -7  13       14.44       10.16      9.83 o
  -6  -6  13       16.77       19.62      9.89 o
  -5  -6  13        2.39        6.12      5.20 o
  -4  -6  13       34.55       38.62      6.37 o
  -3  -6  13       41.66       41.04      4.83 o
  -2  -6  13      263.28      275.21      7.59 o
  -1  -6  13      638.48      646.80     53.17 o
   0  -6  13      275.31      269.65     10.43 o
   1  -6  13        8.95        8.63      3.98 o
   2  -6  13        2.01       10.68      5.39 o
   3  -6  13       51.25       56.11      5.24 o
   4  -6  13       71.70       62.33      6.03 o
   5  -6  13       57.61       55.92      6.25 o
  -6  -5  13       67.99       55.00     11.40 o
  -5  -5  13       65.38       55.27      6.80 o
  -4  -5  13       46.68       46.28      5.20 o
  -3  -5  13       35.46       34.60      5.18 o
  -2  -5  13        1.28        0.50      3.00 o
  -1  -5  13      128.13      114.96      7.82 o
   0  -5  13      207.78      249.01     12.16 o
   1  -5  13      127.66      141.02     13.84 o
   2  -5  13      154.94      149.35      8.46 o
   3  -5  13      241.74      247.71      9.28 o
   4  -5  13       28.57       24.31     10.81 o
   5  -5  13        0.12       -7.14     16.01 o
   6  -5  13       23.50       14.57      5.32 o
  -5  -4  13       17.73       28.84      8.22 o
  -4  -4  13       87.55      102.63      8.72 o
  -3  -4  13      329.74      331.34     12.23 o
  -2  -4  13      227.31      212.45      6.40 o
  -1  -4  13      255.55      254.50     19.55 o
   0  -4  13       16.37       25.72      9.89 o
   1  -4  13      137.37      123.59      6.81 o
   2  -4  13       62.57       58.51     12.91 o
   3  -4  13      228.20      226.06      8.59 o
   4  -4  13      301.66      298.54     10.55 o
   5  -4  13       77.86       57.75      5.58 o
   6  -4  13        8.65       22.70      6.42 o
  -6  -3  13       43.13       46.77     10.23 o
  -5  -3  13       69.15       45.42      8.13 o
  -4  -3  13       11.43       13.46      6.95 o
  -3  -3  13       86.73       85.86     10.90 o
  -2  -3  13       86.64       98.73      5.24 o
  -1  -3  13      273.68      300.07      8.38 o
   0  -3  13      677.08      676.73     17.76 o
   1  -3  13      192.36      185.95     10.57 o
   2  -3  13       89.62      101.65      6.14 o
   3  -3  13       25.70       22.53      3.87 o
   4  -3  13       73.06       56.20      6.96 o
   5  -3  13       84.92       77.35      7.49 o
   6  -3  13       72.30       74.28      5.37 o
   7  -3  13      114.87      110.35      8.72 o
  -6  -2  13       43.81       48.83     13.75 o
  -5  -2  13      231.62      224.33     10.55 o
  -4  -2  13      308.28      267.69     10.98 o
  -3  -2  13      127.51      127.83     10.65 o
  -2  -2  13       80.79       77.91     12.91 o
  -1  -2  13       54.10       38.03      4.95 o
   0  -2  13      677.44      661.88     14.81 o
   1  -2  13      541.57      529.99     27.63 o
   2  -2  13      338.82      347.06     11.38 o
   3  -2  13      115.28      113.81      6.42 o
   4  -2  13      210.75      193.79     16.19 o
   5  -2  13        0.81       -0.76      3.55 o
   6  -2  13        9.48        0.50      4.19 o
   7  -2  13        0.44        7.04      8.72 o
  -6  -1  13        3.64        1.36      6.11 o
  -5  -1  13       19.50       28.12      5.04 o
  -4  -1  13      158.18      155.95     15.93 o
  -3  -1  13      218.06      223.17      8.19 o
  -2  -1  13      382.35      396.72      9.90 o
  -1  -1  13       93.62       83.57      5.02 o
   0  -1  13        8.93        6.90      2.45 o
   1  -1  13        0.03       -2.95      8.89 o
   2  -1  13       20.54       37.27     11.82 o
   3  -1  13       10.84       11.62     10.73 o
   4  -1  13      283.64      273.09     10.46 o
   5  -1  13      718.24      760.25     20.67 o
   6  -1  13      142.29      155.81      7.04 o
   7  -1  13        3.60       18.44      5.53 o
  -6   0  13      103.27       97.21     12.49 o
  -5   0  13       85.66       89.95      9.14 o
  -4   0  13       33.99       31.69      7.88 o
  -3   0  13       38.98       33.53      6.46 o
  -2   0  13      209.15      195.15      6.30 o
  -1   0  13      203.91      225.81      7.69 o
   0   0  13       72.94       72.58      3.63 o
   1   0  13      453.06      452.67     10.26 o
   2   0  13      426.61      410.44     10.49 o
   3   0  13       59.84       81.33     11.74 o
   4   0  13        7.73       14.25      4.69 o
   5   0  13      108.54      108.17      6.54 o
   6   0  13       79.95       79.99      5.87 o
   7   0  13       76.09       84.18      7.21 o
  -6   1  13       35.84       44.19      7.66 o
  -5   1  13      123.44      113.52      6.77 o
  -4   1  13      132.86      120.21      6.20 o
  -3   1  13       71.10       67.53      4.45 o
  -2   1  13      118.61      123.98      4.93 o
  -1   1  13       95.76       93.27      8.89 o
   0   1  13        3.53       -3.62      3.99 o
   1   1  13       64.01       66.61      6.96 o
   2   1  13      555.87      577.57     15.27 o
   3   1  13      913.90      947.68     35.31 o
   4   1  13      329.55      302.60      9.73 o
   5   1  13       46.25       42.76      4.53 o
   6   1  13        2.08       -0.84      4.69 o
   7   1  13       18.36       26.49      5.53 o
   8   1  13       52.19       54.33      6.71 o
  -6   2  13       21.54       18.03      6.51 o
  -5   2  13        7.05        6.90     10.23 o
  -4   2  13       53.10       55.67      4.68 o
  -3   2  13       83.59       76.72      6.29 o
  -2   2  13      270.02      277.77      8.49 o
  -1   2  13      585.59      572.46     13.61 o
   0   2  13      614.98      599.75     16.88 o
   1   2  13      116.19      111.45      6.56 o
   2   2  13        0.03        7.65     15.09 o
   3   2  13      115.28      111.54      6.21 o
   4   2  13      201.37      208.23     25.92 o
   5   2  13      118.38      109.52      5.53 o
   6   2  13      364.39      348.41     10.74 o
   7   2  13      105.88      106.15      7.21 o
   8   2  13        0.02        2.85      6.37 o
  -6   3  13       90.30       89.92     14.59 o
  -5   3  13       30.50       33.89      5.57 o
  -4   3  13       22.89       29.19      5.58 o
  -3   3  13      184.04      170.54     12.58 o
  -2   3  13       17.78       10.40      3.14 o
  -1   3  13      179.21      168.37      6.73 o
   0   3  13      557.29      547.23     15.41 o
   1   3  13      827.05      814.17     20.87 o
   2   3  13      640.47      667.33     15.38 o
   3   3  13      150.37      150.15      5.95 o
   4   3  13       71.88       61.06     12.41 o
   5   3  13       36.02       34.04      4.36 o
   6   3  13      135.93      120.59      6.88 o
   7   3  13      204.41      205.15      9.23 o
   8   3  13       58.84       63.55      7.21 o
  -5   4  13       29.17       39.32      6.94 o
  -4   4  13       80.98       72.47      5.84 o
  -3   4  13      323.75      315.66      9.30 o
  -2   4  13      601.73      599.93     13.61 o
  -1   4  13       11.44       11.91      4.78 o
   0   4  13       74.63       74.59      6.81 o
   1   4  13       24.14       20.52      6.04 o
   2   4  13      132.71      144.26     13.75 o
   3   4  13      150.14      161.75      6.16 o
   4   4  13      194.22      182.02     17.19 o
   5   4  13      115.34      112.99      9.98 o
   6   4  13       39.12       36.05      4.69 o
   7   4  13        0.00       -4.69      5.36 o
   8   4  13        6.09       -2.51      6.20 o
  -5   5  13       27.07       13.45      6.78 o
  -4   5  13        0.03       -0.35      4.94 o
  -3   5  13      188.94      165.51      6.75 o
  -2   5  13      234.63      227.67      7.51 o
  -1   5  13      444.32      448.14     12.81 o
   0   5  13      186.09      190.09     11.24 o
   1   5  13      108.58      115.35     12.58 o
   2   5  13      151.06      146.44      6.58 o
   3   5  13       50.33       57.02      5.01 o
   4   5  13      117.74      130.24     11.32 o
   5   5  13      196.08      190.43     15.10 o
   6   5  13      103.45       98.94      6.04 o
   7   5  13      157.07      148.27      8.05 o
   8   5  13       36.75       25.32      6.20 o
  -5   6  13      112.75      104.84      7.98 o
  -4   6  13      111.68       93.22      6.32 o
  -3   6  13        0.82        3.58      5.20 o
  -2   6  13       13.05       12.12      4.28 o
  -1   6  13        1.54       -3.34      4.46 o
   0   6  13       28.74       24.24      6.80 o
   1   6  13       75.87       73.46     11.57 o
   2   6  13      241.72      257.33     15.60 o
   3   6  13      525.30      545.92     15.20 o
   4   6  13       72.84       70.85      5.63 o
   5   6  13       16.64       20.66      5.62 o
   6   6  13        0.27       -9.76     17.18 o
   7   6  13       64.36       68.25      7.21 o
   8   6  13      145.88      128.97      8.89 o
  -4   7  13       78.80       69.58      9.64 o
  -3   7  13       56.33       55.32      5.37 o
  -2   7  13       74.51       70.24      7.38 o
  -1   7  13      281.28      304.11     25.17 o
   0   7  13      100.39      106.48     25.99 o
   1   7  13        0.22        1.61      5.36 o
   2   7  13      133.86      148.04      8.55 o
   3   7  13      328.84      354.69     12.13 o
   4   7  13      447.24      405.32     15.78 o
   5   7  13      298.29      286.33     10.79 o
   6   7  13       92.22      102.91      5.74 o
   7   7  13        4.38       28.67      7.38 o
   8   7  13        9.75       15.09      6.87 o
  -4   8  13        1.58        7.87      8.48 o
  -3   8  13        0.02       10.21     10.90 o
  -2   8  13        0.51       -1.99      6.29 o
  -1   8  13       25.64       34.56      8.33 o
   0   8  13      306.53      324.34     13.35 o
   1   8  13      300.05      283.69     11.94 o
   2   8  13       52.82       56.18      7.46 o
   3   8  13       12.53        8.06      6.12 o
   4   8  13       71.75       82.50      6.71 o
   5   8  13      164.24      163.73      8.21 o
   6   8  13      121.74      105.21      4.84 o
   7   8  13       89.73       84.66      8.72 o
  -3   9  13      126.74      103.40     11.40 o
  -2   9  13      101.24       89.94      5.30 o
  -1   9  13       38.58       27.45      7.84 o
   0   9  13       32.50       35.11      8.30 o
   1   9  13      410.29      471.59     17.10 o
   2   9  13      235.35      221.20     17.95 o
   3   9  13      149.09      177.32      9.22 o
   4   9  13      174.09      179.20      8.05 o
   5   9  13        6.07        2.14      5.36 o
   6   9  13        2.04        6.05      6.37 o
   7   9  13        2.65        8.46      6.25 o
  -2  10  13      138.74      125.05      8.26 o
  -1  10  13      159.95      161.01     16.86 o
   0  10  13       98.67       92.89      8.60 o
   1  10  13        7.20        9.08      9.89 o
   2  10  13       40.77       48.30      7.44 o
   3  10  13       43.21       38.92      5.61 o
   4  10  13       70.25       73.00      7.29 o
   5  10  13      156.42      137.23      9.48 o
   6  10  13       43.71       45.46      7.29 o
   7  10  13       63.91       73.48      8.35 o
  -1  11  13      108.84       98.78     15.26 o
   0  11  13      124.93      142.68     18.20 o
   1  11  13      130.83      127.57     10.41 o
   2  11  13       44.34       61.85     19.45 o
   3  11  13       16.94       17.14      6.04 o
   4  11  13        3.04       15.41      6.57 o
   5  11  13        3.01       49.96     11.23 o
   6  11  13       70.10       57.86      6.78 o
   0  12  13        3.79        3.33      9.24 o
   1  12  13        9.23        4.35      6.64 o
   2  12  13       77.59       75.74      7.42 o
   3  12  13      106.57      104.90      7.89 o
   4  12  13       89.24       94.17     17.61 o
   5  12  13       77.30       78.30      8.22 o
   6  12  13       23.55       29.07      9.89 o
   1  13  13       29.44       52.25     15.95 o
   2  13  13        4.22       14.03     11.83 o
   3  13  13       20.08       27.48      7.65 o
   4  13  13       37.96       44.31     11.09 o
  -3 -10  14        0.79       -7.54      9.72 o
  -2 -10  14       17.21       21.67      7.28 o
  -1 -10  14       92.95      102.67      9.59 o
   0 -10  14      117.04      119.58     16.18 o
   1 -10  14       42.28       41.84      8.55 o
  -4  -9  14        1.62       26.17      9.34 o
  -3  -9  14       28.88       27.69      9.31 o
  -2  -9  14        5.27       18.20     19.11 o
  -1  -9  14       37.47       40.57      7.38 o
   0  -9  14       92.33       92.83      8.22 o
   1  -9  14       87.81       99.30      8.98 o
   2  -9  14       92.77       93.83     15.68 o
  -4  -8  14        0.11       14.77      7.72 o
  -3  -8  14       94.13      115.42      6.40 o
  -2  -8  14      264.53      235.19     12.25 o
  -1  -8  14       37.33       32.87      6.51 o
   0  -8  14        0.93        2.51      8.05 o
   1  -8  14        3.38        2.19      6.36 o
   2  -8  14       10.36        3.09      9.47 o
   3  -8  14      114.93      100.50      9.56 o
  -5  -7  14        2.65        8.31      6.45 o
  -4  -7  14        3.94        6.56      5.28 o
  -3  -7  14        1.66       -1.48      3.63 o
  -2  -7  14       77.75       81.35      8.97 o
  -1  -7  14      181.21      180.12     17.28 o
   0  -7  14      109.32      113.36      8.87 o
   1  -7  14      226.35      231.81     26.00 o
   2  -7  14      286.86      299.95     14.93 o
   3  -7  14        0.52       10.02      5.73 o
   4  -7  14       17.66       17.25      5.18 o
  -5  -6  14       25.28       32.71      8.72 o
  -4  -6  14      126.57      130.05     10.90 o
  -3  -6  14      110.21      117.24      6.33 o
  -2  -6  14       49.62       45.22      3.87 o
  -1  -6  14        1.52        7.45      7.71 o
   0  -6  14       99.70       85.26      6.79 o
   1  -6  14      158.38      175.60     10.16 o
   2  -6  14      275.75      308.29     26.93 o
   3  -6  14      194.83      202.53      8.80 o
   4  -6  14       36.57       39.45      7.61 o
   5  -6  14       10.27       21.07      8.63 o
  -5  -5  14        0.51       -0.54      8.47 o
  -4  -5  14       28.99       30.47      5.01 o
  -3  -5  14      123.24      125.35      5.46 o
  -2  -5  14      220.60      204.68      9.90 o
  -1  -5  14      375.29      399.50     48.09 o
   0  -5  14      108.50       98.47      7.47 o
   1  -5  14        3.48        7.42      6.71 o
   2  -5  14       23.97       22.48      5.69 o
   3  -5  14      161.64      164.15      7.31 o
   4  -5  14       63.19       69.26     26.91 o
   5  -5  14        4.79       13.41     11.99 o
  -5  -4  14       70.03       74.12     10.40 o
  -4  -4  14       60.15       67.33      7.71 o
  -3  -4  14       10.81        4.12      4.11 o
  -2  -4  14       52.08       41.03      6.71 o
  -1  -4  14      356.64      344.52      7.92 o
   0  -4  14      222.49      244.64     22.15 o
   1  -4  14       95.49      119.03     24.23 o
   2  -4  14       73.43       73.03      9.81 o
   3  -4  14       62.06       58.80      5.15 o
   4  -4  14       16.93       19.65      5.52 o
   5  -4  14        3.27        7.40      6.63 o
   6  -4  14        7.14        9.67     10.65 o
  -5  -3  14       46.72       44.66     13.75 o
  -4  -3  14      191.28      187.54     11.99 o
  -3  -3  14      416.41      393.55     10.60 o
  -2  -3  14      140.42      119.80      5.93 o
  -1  -3  14        0.58       -2.55      4.15 o
   0  -3  14        0.18       -2.20      4.65 o
   1  -3  14       44.26       50.81     13.92 o
   2  -3  14       48.62       48.67     15.93 o
   3  -3  14       72.28       63.69      9.31 o
   4  -3  14      304.18      287.54     10.11 o
   5  -3  14       89.54       88.35      7.94 o
   6  -3  14        2.34        7.54      7.04 o
  -6  -2  14        3.88       23.14      7.71 o
  -5  -2  14        3.74        5.64      6.97 o
  -4  -2  14       14.66        9.09      6.06 o
  -3  -2  14      248.64      249.65     11.66 o
  -2  -2  14      249.33      260.62      9.98 o
  -1  -2  14       30.76       35.62      5.62 o
   0  -2  14      453.21      464.50     11.53 o
   1  -2  14      288.90      278.78     13.17 o
   2  -2  14       32.63       36.29      4.74 o
   3  -2  14       24.82       25.67      6.69 o
   4  -2  14      127.45      111.91     11.40 o
   5  -2  14      274.01      262.07     14.09 o
   6  -2  14      180.45      162.20      9.56 o
  -6  -1  14       18.52       18.61      8.72 o
  -5  -1  14       68.15       70.81     11.74 o
  -4  -1  14      184.95      147.71      7.85 o
  -3  -1  14       38.49       34.44      5.60 o
  -2  -1  14        4.75        2.84      3.77 o
  -1  -1  14       37.26       36.72      5.37 o
   0  -1  14      196.42      178.84      5.55 o
   1  -1  14      417.03      411.16      9.72 o
   2  -1  14      218.13      222.29     12.92 o
   3  -1  14       81.82       81.02      6.97 o
   4  -1  14       32.32       42.76      7.21 o
   5  -1  14       93.75       90.56      5.03 o
   6  -1  14      117.82      128.13      7.38 o
   7  -1  14       35.11       36.55      6.71 o
  -5   0  14       17.14       19.04      5.24 o
  -4   0  14      119.77      115.75      5.99 o
  -3   0  14      338.80      335.93     12.92 o
  -2   0  14      193.74      195.26      6.52 o
  -1   0  14       68.78       83.00      3.97 o
   0   0  14       35.81       36.36      5.37 o
   1   0  14       46.69       45.01      9.14 o
   2   0  14       17.77       20.32      8.38 o
   3   0  14      287.44      319.83     24.16 o
   4   0  14      216.78      202.82     11.24 o
   5   0  14      311.73      303.22     13.59 o
   6   0  14       26.31       23.98      5.37 o
   7   0  14        0.21        6.87      8.21 o
  -5   1  14       24.49       24.58      6.16 o
  -4   1  14        9.86        3.83     11.15 o
  -3   1  14       84.58       73.03      5.10 o
  -2   1  14      225.78      227.31      6.26 o
  -1   1  14       82.96       77.65      3.14 o
   0   1  14      175.36      178.44      6.85 o
   1   1  14      463.27      465.62     14.28 o
   2   1  14      219.49      210.29     11.58 o
   3   1  14       50.86       54.13      7.46 o
   4   1  14      210.49      194.10      7.88 o
   5   1  14       79.01       73.28      5.20 o
   6   1  14      165.34      156.99      8.39 o
   7   1  14       85.14       94.24      7.04 o
  -5   2  14       46.69       56.36      8.55 o
  -4   2  14      114.26      113.72     16.02 o
  -3   2  14      120.47      113.86     12.08 o
  -2   2  14        5.04       -4.90      7.71 o
  -1   2  14       30.01       30.94     12.66 o
   0   2  14        3.33       -4.71      4.71 o
   1   2  14      318.83      329.09     11.79 o
   2   2  14      952.33      984.07     25.90 o
   3   2  14      347.97      352.40     11.24 o
   4   2  14       75.61       76.97      5.03 o
   5   2  14       13.41       17.27      4.02 o
   6   2  14       10.68       10.23      4.53 o
   7   2  14       27.89       46.28      6.71 o
  -5   3  14        0.07       -4.43      5.96 o
  -4   3  14       42.16       46.71      7.88 o
  -3   3  14      111.04      114.56      5.77 o
  -2   3  14      357.63      354.66     11.75 o
  -1   3  14      199.98      189.34      8.30 o
   0   3  14      108.71      100.03      6.45 o
   1   3  14        2.09       -2.03      5.07 o
   2   3  14      563.38      608.34     17.62 o
   3   3  14      327.97      334.90      9.34 o
   4   3  14      126.74      125.92      6.73 o
   5   3  14      121.84      120.42      6.04 o
   6   3  14      192.18      189.05     10.23 o
   7   3  14       54.99       45.10      5.37 o
  -5   4  14      107.65       89.18      8.97 o
  -4   4  14       24.99       29.75      5.95 o
  -3   4  14        2.87        7.41      4.87 o
  -2   4  14       33.85       31.65      9.72 o
  -1   4  14      267.01      246.51     11.49 o
   0   4  14      125.05      141.95     23.65 o
   1   4  14      180.91      198.58      8.74 o
   2   4  14      211.07      216.80      9.26 o
   3   4  14        1.14        1.18     14.42 o
   4   4  14        0.91       -3.02      4.08 o
   5   4  14        5.60       14.53      5.78 o
   6   4  14       57.72       55.17      5.03 o
   7   4  14      226.77      223.62     10.07 o
  -4   5  14      120.64      124.82     10.57 o
  -3   5  14       62.30       61.48     12.58 o
  -2   5  14       51.92       44.92      6.37 o
  -1   5  14        5.32        8.71      6.36 o
   0   5  14        6.88       25.37     12.24 o
   1   5  14       12.89       14.96      6.29 o
   2   5  14      194.30      196.33      7.83 o
   3   5  14      538.99      519.78     25.95 o
   4   5  14      161.30      163.27      7.01 o
   5   5  14      181.35      172.33      7.98 o
   6   5  14       28.15       24.31      4.36 o
   7   5  14        6.19       -4.86      5.20 o
  -4   6  14       26.58       30.43      6.02 o
  -3   6  14       16.32       13.80      4.52 o
  -2   6  14       36.37       40.15      7.29 o
  -1   6  14      226.13      228.48      9.73 o
   0   6  14      264.93      238.94     10.48 o
   1   6  14      192.78      207.43     11.08 o
   2   6  14        0.02       -5.30      5.30 o
   3   6  14      116.57      114.74      6.96 o
   4   6  14      172.15      171.30      8.52 o
   5   6  14      150.99      151.85      7.69 o
   6   6  14      223.17      215.30      8.06 o
   7   6  14       66.82       65.40      7.04 o
  -3   7  14       19.28       23.17      6.04 o
  -2   7  14        0.68       12.81      6.86 o
  -1   7  14       14.03       33.50     14.33 o
   0   7  14      407.92      416.06     15.20 o
   1   7  14      396.31      432.16     33.07 o
   2   7  14      200.10      195.32      8.11 o
   3   7  14      126.72      123.89      6.77 o
   4   7  14        4.63       11.61      8.47 o
   5   7  14        0.28        1.48      7.21 o
   6   7  14       35.21       39.76      3.77 o
   7   7  14      126.45      131.48     10.40 o
  -3   8  14      106.89       81.31      7.90 o
  -2   8  14      100.16       86.81     22.81 o
  -1   8  14       89.07       97.87      7.65 o
   0   8  14        0.20        2.57      7.32 o
   1   8  14       81.11       67.41      7.42 o
   2   8  14       83.26       84.11      9.81 o
   3   8  14      219.96      226.91      9.48 o
   4   8  14      242.67      238.91      9.37 o
   5   8  14       34.52       26.01      6.68 o
   6   8  14        6.99       22.49     10.39 o
   7   8  14        0.43        4.21     16.01 o
  -2   9  14       81.81      101.52     18.95 o
  -1   9  14      151.28      166.40     16.10 o
   0   9  14      188.17      190.77     45.88 o
   1   9  14       43.46       22.30     11.15 o
   2   9  14       13.49       23.59      6.16 o
   3   9  14        0.01        3.65      6.79 o
   4   9  14       14.40       20.89     11.07 o
   5   9  14       66.63       60.49      7.23 o
   6   9  14       33.75       47.25     11.57 o
  -1  10  14       12.15       16.48      8.05 o
   0  10  14       38.76       51.98      8.34 o
   1  10  14      219.96      230.44     11.97 o
   2  10  14      123.17      117.89      7.88 o
   3  10  14       57.92       47.63      6.76 o
   4  10  14       67.59       62.05      7.54 o
   5  10  14        8.57       26.40      7.80 o
   6  10  14        2.76       13.04     11.57 o
  -1  11  14       26.03      165.63    241.60 o
   0  11  14       15.13       20.95     16.18 o
   1  11  14        5.23       12.43      8.21 o
   2  11  14       36.91       31.30      6.93 o
   3  11  14       43.32       57.96      8.00 o
   4  11  14       64.57       73.75     12.49 o
   5  11  14      132.97      129.66     15.68 o
   1  12  14       93.24      113.00     14.75 o
   2  12  14       33.80       42.97     14.00 o
   3  12  14        0.31       -4.95      7.59 o
   4  12  14        2.84        6.16      7.69 o
  -2  -9  15       65.43       64.22      8.24 o
  -1  -9  15       58.65       79.12     21.80 o
   0  -9  15       32.59       60.24     10.06 o
   1  -9  15       11.20       33.85      7.25 o
  -3  -8  15       15.49       13.12      7.52 o
  -2  -8  15       19.83       15.41      6.37 o
  -1  -8  15       93.78      110.30     10.49 o
   0  -8  15       29.73       60.12      9.37 o
   1  -8  15       74.32       94.27     13.75 o
   2  -8  15       78.00       93.93     17.27 o
  -4  -7  15       36.00       37.12      8.82 o
  -3  -7  15      100.54       86.67      6.53 o
  -2  -7  15      104.97      126.10     24.06 o
  -1  -7  15        2.20       -1.29     16.43 o
   0  -7  15        0.38        2.12      7.01 o
   1  -7  15        0.86       -0.72     11.82 o
   2  -7  15       55.37       51.19     20.04 o
   3  -7  15       98.61      105.82     12.66 o
  -4  -6  15        9.12       19.80     11.99 o
  -3  -6  15       58.91       60.70      4.46 o
  -2  -6  15       69.09       53.49      6.62 o
  -1  -6  15       97.29      101.10      9.39 o
   0  -6  15      151.74      173.74     24.66 o
   1  -6  15      203.61      199.00     27.43 o
   2  -6  15      110.36      109.23      8.42 o
   3  -6  15        1.30       22.01      8.77 o
   4  -6  15       29.25       39.76     13.92 o
  -5  -5  15       49.51       51.79      8.97 o
  -4  -5  15       46.05       49.31      8.89 o
  -3  -5  15       22.59       32.42     11.07 o
  -2  -5  15        4.24        6.68      4.19 o
  -1  -5  15        0.72        2.64      5.98 o
   0  -5  15      111.88      110.47     17.86 o
   1  -5  15      301.51      293.36     11.63 o
   2  -5  15      193.11      187.18     11.57 o
   3  -5  15      102.06       97.40     11.99 o
   4  -5  15       11.93       17.73      6.20 o
   5  -5  15        0.20       13.35      7.93 o
  -5  -4  15       10.03       28.67     12.74 o
  -4  -4  15       29.33       37.17      5.76 o
  -3  -4  15       93.16       86.94      7.55 o
  -2  -4  15      232.52      225.27     13.84 o
  -1  -4  15      463.98      458.17     27.62 o
   0  -4  15       80.50       78.23      5.87 o
   1  -4  15       45.02       56.79     21.71 o
   2  -4  15       12.11        0.25      5.03 o
   3  -4  15       43.98       42.15      5.78 o
   4  -4  15       60.68       52.66      6.26 o
   5  -4  15       14.24       17.18      6.07 o
  -5  -3  15       82.70       69.55      9.43 o
  -4  -3  15       29.64       37.39      6.05 o
  -3  -3  15       22.99       23.30     11.99 o
  -2  -3  15      158.43      148.67     22.64 o
  -1  -3  15      493.72      480.80     12.94 o
   0  -3  15      363.01      379.78     13.50 o
   1  -3  15        2.99        8.92      7.46 o
   2  -3  15       85.30       92.65      7.61 o
   3  -3  15      152.12      176.70     27.34 o
   4  -3  15        4.80       -5.04      5.04 o
   5  -3  15       25.32       28.09      6.14 o
  -5  -2  15      125.89      123.53      7.78 o
  -4  -2  15      224.03      193.20      9.72 o
  -3  -2  15       79.58       72.92      6.08 o
  -2  -2  15       26.32       11.92      3.53 o
  -1  -2  15       16.75       20.41     10.31 o
   0  -2  15       26.38       17.27      2.68 o
   1  -2  15        4.27        2.63      4.27 o
   2  -2  15      107.38      110.46      6.20 o
   3  -2  15      156.87      137.56     15.43 o
   4  -2  15      149.42      147.35     10.31 o
   5  -2  15        0.05        1.34      7.54 o
   6  -2  15        1.38       34.20     11.40 o
  -5  -1  15       15.53       19.38     12.24 o
  -4  -1  15       78.70       74.51     17.94 o
  -3  -1  15      118.13      116.97      9.64 o
  -2  -1  15      126.20      122.19      5.37 o
  -1  -1  15      113.61      115.31      4.83 o
   0  -1  15       90.54       93.77      4.70 o
   1  -1  15      152.85      149.19      4.87 o
   2  -1  15        4.81        8.67      3.97 o
   3  -1  15       76.93       81.19      6.12 o
   4  -1  15       69.11       53.32      7.21 o
   5  -1  15      244.08      261.88     15.60 o
   6  -1  15      146.68      186.50     21.64 o
  -5   0  15       23.46       14.85      6.37 o
  -4   0  15       53.93       52.77     13.25 o
  -3   0  15       10.78        9.90      4.48 o
  -2   0  15        4.55        7.44      4.44 o
  -1   0  15       27.12       25.84      3.32 o
   0   0  15       62.61       56.39      3.19 o
   1   0  15      140.05      143.59      6.22 o
   2   0  15      148.41      134.85      7.09 o
   3   0  15       69.42       79.48     14.25 o
   4   0  15       24.02       22.63      9.22 o
   5   0  15       60.41       52.65      5.87 o
   6   0  15      139.71      122.60      9.39 o
  -5   1  15       25.11       37.48      7.32 o
  -4   1  15       79.84       80.82      6.24 o
  -3   1  15      216.16      215.14      7.59 o
  -2   1  15      141.49      139.09      5.95 o
  -1   1  15       72.63       74.03     12.49 o
   0   1  15       76.24       67.42      6.62 o
   1   1  15        0.53        3.83      6.37 o
   2   1  15      162.76      165.24      8.61 o
   3   1  15      369.00      411.51     14.24 o
   4   1  15      375.46      379.64     15.94 o
   5   1  15       75.34       59.53      7.55 o
   6   1  15       22.41       48.62     19.11 o
   7   1  15        0.27       33.20      9.89 o
  -4   2  15        2.34        2.48     11.57 o
  -3   2  15       31.43       41.93      6.29 o
  -2   2  15      245.56      229.79     11.58 o
  -1   2  15       79.89       91.01     11.91 o
   0   2  15      182.76      196.54     14.93 o
   1   2  15      200.34      193.06      8.33 o
   2   2  15        8.12        7.13      6.45 o
   3   2  15      201.33      186.79     10.82 o
   4   2  15      246.48      220.62     11.58 o
   5   2  15      131.28      122.43      6.21 o
   6   2  15      205.80      200.96     10.06 o
   7   2  15       76.12       77.13     12.58 o
  -4   3  15      112.64      110.28      6.83 o
  -3   3  15      106.48      102.57      6.12 o
  -2   3  15        6.20        9.09      2.42 o
  -1   3  15        3.21       -1.84      5.55 o
   0   3  15       11.70       18.56      5.43 o
   1   3  15      366.90      355.56     13.11 o
   2   3  15      561.64      580.19     18.10 o
   3   3  15       68.95       67.07      6.29 o
   4   3  15        8.03       17.72      8.13 o
   5   3  15        4.75       -2.18      3.35 o
   6   3  15       15.02       14.25      5.53 o
   7   3  15       64.48       53.49      7.88 o
  -4   4  15       54.06       60.83      5.45 o
  -3   4  15      136.86      143.44      6.76 o
  -2   4  15       92.00       91.86      4.57 o
  -1   4  15       24.82       25.10      5.52 o
   0   4  15       51.46       47.35     15.34 o
   1   4  15       32.69       35.03      6.07 o
   2   4  15      412.91      423.63     17.96 o
   3   4  15      317.06      336.24     10.74 o
   4   4  15      114.95      123.04      6.61 o
   5   4  15      212.23      215.93     15.60 o
   6   4  15       26.41       19.28      4.19 o
   7   4  15        3.39        8.72      8.38 o
  -4   5  15        5.43       22.75      7.17 o
  -3   5  15       15.69       17.75      6.37 o
  -2   5  15        5.85        8.66      6.75 o
  -1   5  15      180.33      181.66      8.46 o
   0   5  15      268.28      242.62     11.67 o
   1   5  15      209.70      200.22     16.27 o
   2   5  15       19.11       21.09     28.25 o
   3   5  15        2.85        3.79      4.79 o
   4   5  15        0.03        1.87     13.50 o
   5   5  15       11.51       -0.57      5.44 o
   6   5  15       63.80       96.08     10.56 o
   7   5  15       66.91       73.61     10.06 o
  -3   6  15       22.27       37.17     14.84 o
  -2   6  15        7.14       20.11      5.74 o
  -1   6  15        0.98       -1.62      9.30 o
   0   6  15      272.60      269.33     20.30 o
   1   6  15      268.88      269.93     34.65 o
   2   6  15      222.70      225.19     18.79 o
   3   6  15      215.03      238.14      9.76 o
   4   6  15       94.08       88.99      6.10 o
   5   6  15       75.05       71.16     11.57 o
   6   6  15       14.40       28.90      7.20 o
   7   6  15       13.41        9.72      6.54 o
  -3   7  15       40.91       31.93      8.86 o
  -2   7  15       71.88       76.09      7.85 o
  -1   7  15       73.38       74.26      8.36 o
   0   7  15       19.88        9.23      7.10 o
   1   7  15        0.01        0.94      6.50 o
   2   7  15        0.32        1.04      7.78 o
   3   7  15       10.45       12.16      5.12 o
   4   7  15      131.22      127.20      7.78 o
   5   7  15      209.89      232.85     21.56 o
   6   7  15      155.02      143.23      8.95 o
  -2   8  15       17.08       17.72      8.15 o
  -1   8  15       63.16       77.17     12.74 o
   0   8  15      163.26      168.54     10.41 o
   1   8  15      180.82      191.72     33.04 o
   2   8  15      145.60      165.99     11.66 o
   3   8  15       87.65       74.13      6.92 o
   4   8  15        0.02       -4.96      6.82 o
   5   8  15       54.60       58.22      8.63 o
   6   8  15       66.34       75.81     24.15 o
  -1   9  15       19.05       12.26     15.84 o
   0   9  15        1.32       11.60      8.66 o
   1   9  15       98.96      103.93     24.90 o
   2   9  15       78.22       81.36      9.03 o
   3   9  15      126.69      136.03      8.23 o
   4   9  15      127.40      121.80     12.16 o
   5   9  15        4.42       -2.86     11.90 o
   6   9  15        4.52       15.57      6.93 o
   0  10  15       85.50       90.19     11.88 o
   1  10  15       34.55       19.98      7.65 o
   2  10  15        0.50        1.04      9.72 o
   3  10  15        2.77      -12.66     15.26 o
   4  10  15       13.98       24.81      8.16 o
   5  10  15       96.64      102.78     10.56 o
   1  11  15       74.84       90.29     22.72 o
   2  11  15       98.45      141.55     23.81 o
   3  11  15       39.71       59.14     47.62 o
   4  11  15        9.61       25.12     17.18 o
  -1  -8  16       36.72       45.90     13.58 o
   0  -8  16       16.96       27.47     20.62 o
   1  -8  16        0.26        0.07      7.37 o
  -3  -7  16        0.47        1.44      8.05 o
  -2  -7  16       17.70       25.26      8.13 o
  -1  -7  16       52.95       66.95     10.40 o
   0  -7  16       70.05       83.13      7.89 o
   1  -7  16       97.44      111.17     13.25 o
   2  -7  16      136.06      126.19     11.58 o
  -3  -6  16       44.26       36.62      7.63 o
  -2  -6  16       41.45       60.19     11.07 o
  -1  -6  16       21.41       40.80     12.24 o
   0  -6  16        6.76        9.82      7.05 o
   1  -6  16       71.91       73.36     16.10 o
   2  -6  16      131.93      133.53      9.69 o
   3  -6  16      133.13      132.77     17.36 o
  -4  -5  16        2.64       13.96      6.98 o
  -3  -5  16       68.02       70.29      8.00 o
  -2  -5  16      126.37      126.28     11.91 o
  -1  -5  16      198.60      203.84     25.33 o
   0  -5  16      113.99      125.24      8.58 o
   1  -5  16       50.62       60.64      6.94 o
   2  -5  16        0.28        3.64      6.52 o
   3  -5  16       35.20       32.44      6.59 o
   4  -5  16       34.28       37.75      6.78 o
  -4  -4  16       47.05       48.28     10.31 o
  -3  -4  16        9.14       15.33      8.38 o
  -2  -4  16        9.49        7.91      7.46 o
  -1  -4  16      131.43      119.40      8.36 o
   0  -4  16      108.79       96.54      7.97 o
   1  -4  16       93.92       95.70     10.98 o
   2  -4  16       64.23       71.38      9.81 o
   3  -4  16       12.65       24.70      7.33 o
   4  -4  16        8.42       24.18      8.38 o
  -4  -3  16      121.56      136.64     17.61 o
  -3  -3  16      119.63      106.91     16.85 o
  -2  -3  16      104.67       91.00     22.22 o
  -1  -3  16        9.28       12.44      2.86 o
   0  -3  16       35.28       23.68      6.04 o
   1  -3  16        1.44        0.36      5.70 o
   2  -3  16       16.82       14.39      6.04 o
   3  -3  16       14.73       15.90      9.14 o
   4  -3  16      130.72      135.58     10.57 o
   5  -3  16       83.98       86.86      9.39 o
  -4  -2  16        8.17       19.02      8.72 o
  -3  -2  16       67.05       54.50      5.28 o
  -2  -2  16       87.98       79.25      7.50 o
  -1  -2  16       30.96       24.77      4.72 o
   0  -2  16      138.66      129.05     13.08 o
   1  -2  16      261.98      255.65     11.16 o
   2  -2  16       76.54       84.51      6.58 o
   3  -2  16        0.55       -0.40      5.14 o
   4  -2  16       23.69       36.55      7.63 o
   5  -2  16      146.66      150.94     12.75 o
  -4  -1  16       49.43       42.28      6.24 o
  -3  -1  16       25.21       23.43      4.46 o
  -2  -1  16       30.69       30.90      4.77 o
  -1  -1  16       39.69       35.79     10.48 o
   0  -1  16       12.49        8.75      4.61 o
   1  -1  16      203.68      196.60     10.82 o
   2  -1  16      219.14      215.44      9.31 o
   3  -1  16       55.42       44.94      7.55 o
   4  -1  16        0.11      -14.25     14.25 o
   5  -1  16        6.67       10.23      8.05 o
  -4   0  16       34.01       46.65     29.93 o
  -3   0  16      106.81      108.99     11.24 o
  -2   0  16      128.13      110.27     11.82 o
  -1   0  16      244.99      241.33     11.16 o
   0   0  16      130.44      124.99      6.54 o
   1   0  16        0.20        1.44      3.55 o
   2   0  16       62.11       62.47      4.54 o
   3   0  16       68.51       91.22     20.46 o
   4   0  16       88.46      167.02     22.97 o
   5   0  16      176.57      185.01     11.24 o
   6   0  16      115.71      100.96     17.11 o
  -4   1  16       22.88       17.63      6.08 o
  -3   1  16        0.13        7.86      4.00 o
  -2   1  16       26.07       20.64      3.06 o
  -1   1  16       74.71       80.11     14.09 o
   0   1  16      233.24      257.81     10.31 o
   1   1  16       95.12       85.22      5.46 o
   2   1  16       15.39       10.20      5.04 o
   3   1  16        1.79       -0.37      4.86 o
   4   1  16        0.88        7.88     15.93 o
   5   1  16       78.72       68.92      5.37 o
   6   1  16      177.35      230.46     29.02 o
  -4   2  16       85.74       78.24      9.65 o
  -3   2  16       83.51       74.14      4.93 o
  -2   2  16       46.11       45.38      5.53 o
  -1   2  16       24.68       36.50     14.00 o
   0   2  16       21.64       17.12      5.53 o
   1   2  16      145.24      143.99      6.33 o
   2   2  16      163.37      168.13      8.49 o
   3   2  16      196.60      186.23      9.56 o
   4   2  16      275.93      270.80     22.48 o
   5   2  16       34.46       23.14      5.37 o
   6   2  16        3.40       41.41     15.59 o
  -3   3  16       22.76       24.77      4.33 o
  -2   3  16       76.86       73.57      6.22 o
  -1   3  16       57.89       55.89      9.73 o
   0   3  16       46.01       40.55      5.61 o
   1   3  16        3.23        6.66      5.93 o
   2   3  16       31.12       37.10      5.52 o
   3   3  16       60.91       53.00      8.38 o
   4   3  16      243.59      227.86     10.08 o
   5   3  16      203.74      192.91     12.41 o
   6   3  16       36.96       34.20      7.71 o
  -3   4  16       17.16       25.37      9.46 o
  -2   4  16       32.94       31.92     10.48 o
  -1   4  16       81.95       83.77      7.41 o
   0   4  16      108.01       90.90     10.40 o
   1   4  16      195.04      193.94     10.32 o
   2   4  16      194.91      205.77     31.20 o
   3   4  16       50.34       58.46     21.04 o
   4   4  16        1.74        5.62      7.71 o
   5   4  16        3.36        7.09      5.39 o
   6   4  16        2.39       13.08      9.39 o
  -3   5  16       28.75       46.53     11.32 o
  -2   5  16      109.17      106.27      8.83 o
  -1   5  16       74.90       73.23      8.12 o
   0   5  16       46.70       42.29      9.98 o
   1   5  16       69.81       81.70      7.93 o
   2   5  16      113.73      132.72     13.25 o
   3   5  16      265.96      281.14     16.86 o
   4   5  16      160.03      148.33      8.11 o
   5   5  16      119.01      114.50     12.41 o
   6   5  16       25.57       28.84      9.05 o
  -2   6  16       99.58       99.15      8.75 o
  -1   6  16      170.65      158.04     11.74 o
   0   6  16      139.68      157.72     52.08 o
   1   6  16       31.94       39.13     18.28 o
   2   6  16       12.83       10.17     12.83 o
   3   6  16        1.49        3.45      6.97 o
   4   6  16       44.92       48.16      7.45 o
   5   6  16       66.38       53.12      7.33 o
   6   6  16      105.12       93.37      7.61 o
  -1   7  16       60.28       46.58      8.50 o
   0   7  16      164.76      163.87     18.62 o
   1   7  16      138.30      132.30     10.48 o
   2   7  16      187.55      194.19     11.24 o
   3   7  16      164.09      176.40      9.71 o
   4   7  16       16.41       24.57      6.29 o
   5   7  16        0.26       -3.01      5.82 o
   6   7  16        4.41        3.34     13.41 o
  -1   8  16       32.86       40.24      8.28 o
   0   8  16        0.02       -9.22     13.16 o
   1   8  16        7.50       20.66      9.17 o
   2   8  16        1.94        5.62     18.02 o
   3   8  16       47.95       44.97      7.12 o
   4   8  16       79.98       85.80      7.46 o
   5   8  16       47.31       62.37     11.25 o
   0   9  16       63.17       92.99     29.76 o
   1   9  16      100.54      137.48     14.91 o
   2   9  16       50.50       43.38     10.96 o
   3   9  16        8.45       15.14      9.28 o
   4   9  16        3.79       50.49     29.09 o
   1  10  16       17.58       45.94     17.44 o
   2  10  16       77.63       78.54     22.64 o
   3  10  16       88.69       87.45     10.89 o
  -1  -6  17       82.40       90.37      9.27 o
   0  -6  17      103.05       95.62     15.60 o
   1  -6  17       57.91       85.81      7.97 o
  -2  -5  17        2.40        6.60      8.32 o
  -1  -5  17        0.02        6.66      7.05 o
   0  -5  17        4.34        4.75      7.02 o
   1  -5  17       56.24       71.96     13.75 o
   2  -5  17       63.74       62.55      8.09 o
  -3  -4  17      122.37      126.45     17.27 o
  -2  -4  17       62.44       66.42      9.71 o
  -1  -4  17       76.78       80.53      9.39 o
   0  -4  17      154.21      142.16     19.96 o
   1  -4  17       12.62       16.04      8.80 o
   2  -4  17        5.33        9.78      6.08 o
   3  -4  17       35.91       34.37     12.58 o
  -3  -3  17       13.22       20.68      7.84 o
  -2  -3  17        3.64       25.90     10.31 o
  -1  -3  17       40.78       51.77      8.45 o
   0  -3  17      196.08      183.42     10.08 o
   1  -3  17      120.16      125.47     19.87 o
   2  -3  17       29.23       28.97      6.37 o
   3  -3  17        4.46       15.14      8.89 o
   4  -3  17        8.29       20.96     11.23 o
  -3  -2  17       27.68       38.69     26.91 o
  -2  -2  17       35.24       13.06      5.87 o
  -1  -2  17       17.88       17.27      3.67 o
   0  -2  17        0.39        3.93      3.96 o
   1  -2  17       25.36       25.33      5.03 o
   2  -2  17       96.22      101.40      7.38 o
   3  -2  17       62.51       82.50     11.07 o
   4  -2  17       77.41       91.72     12.74 o
  -3  -1  17       20.82       24.91      5.28 o
  -2  -1  17       20.77       18.79      7.80 o
  -1  -1  17       73.14       69.48     11.57 o
   0  -1  17       92.53       81.05      4.21 o
   1  -1  17       87.51       88.91      8.55 o
   2  -1  17        0.20        7.71     10.90 o
   3  -1  17       20.82       12.91      7.71 o
   4  -1  17       38.97       56.34     15.93 o
  -3   0  17       16.27       27.29      8.53 o
  -2   0  17       28.21       34.65      4.70 o
  -1   0  17        0.13       23.28      6.17 o
   0   0  17      130.30      135.24     17.95 o
   1   0  17      190.75      206.52     16.02 o
   2   0  17       87.21       92.06     12.07 o
   3   0  17       24.55        7.21     14.42 o
   4   0  17        6.15       33.20     17.44 o
   5   0  17        0.06       -2.85     17.10 o
  -3   1  17       56.63       44.36      8.73 o
  -2   1  17      115.99      100.19      7.76 o
  -1   1  17      116.46       97.89     24.07 o
   0   1  17        5.49        6.42      7.88 o
   1   1  17       54.64       51.03      5.92 o
   2   1  17       39.84       41.03     12.41 o
   3   1  17       80.57      102.29     17.10 o
   4   1  17      171.04      214.02     25.83 o
   5   1  17       69.29       90.21     19.12 o
  -3   2  17        0.49        1.85     17.52 o
  -2   2  17       53.43       60.62      8.23 o
  -1   2  17       99.00      111.18     28.17 o
   0   2  17      103.54      107.14      7.05 o
   1   2  17       19.19       27.87     11.99 o
   2   2  17        8.94        4.66      5.39 o
   3   2  17       12.89       15.91      5.94 o
   4   2  17       30.63       49.96     15.59 o
   5   2  17       72.76       89.04     15.93 o
  -2   3  17       45.00       49.43     11.94 o
  -1   3  17        0.84       11.15      6.20 o
   0   3  17       17.20       23.41      5.10 o
   1   3  17       83.62       99.38      6.52 o
   2   3  17      220.09      210.40     10.86 o
   3   3  17      198.72      194.49     12.33 o
   4   3  17       62.67       66.66     23.56 o
   5   3  17        0.02        7.04     17.77 o
  -2   4  17       87.86      102.90     13.00 o
  -1   4  17      169.08      163.64     10.11 o
   0   4  17       21.16       42.78      7.98 o
   1   4  17        0.00       11.10     15.51 o
   2   4  17       24.47       15.85      6.27 o
   3   4  17      149.28      136.59     15.51 o
   4   4  17      100.82       97.97     28.42 o
   5   4  17       99.35       92.57     10.73 o
  -2   5  17       18.35       24.74     12.42 o
  -1   5  17      148.47      145.98     19.62 o
   0   5  17      275.55      288.27     19.46 o
   1   5  17       88.50      109.01     19.45 o
   2   5  17       28.59       19.01     12.91 o
   3   5  17       17.26       22.40     23.30 o
   4   5  17        6.22        6.01      9.72 o
   5   5  17        6.61        5.72      7.10 o
  -1   6  17        4.41       13.91     10.08 o
   0   6  17       61.94       70.70     15.68 o
   1   6  17       53.73       69.81     28.50 o
   2   6  17       71.32       90.99     15.51 o
   3   6  17      119.18      111.90      8.32 o
   4   6  17      133.63      164.32     10.85 o
   5   6  17       39.98       52.59      9.06 o
   0   7  17       38.58       39.35     13.57 o
   1   7  17        4.85       14.78     12.33 o
   2   7  17        0.50       28.70     11.53 o
   3   7  17        5.54        7.45     13.24 o
   4   7  17       35.92       26.03     14.75 o
   1   8  17      118.67      119.13     11.76 o
   2   8  17       51.27       50.55     11.83 o
   3   8  17       59.34       63.82     12.89 o
   4   8  17       47.42       73.33     28.59 o
   0  -4  18        0.28      -14.25     14.25 o
   1  -4  18       32.85       27.83      9.22 o
  -1  -3  18       22.29       80.98     22.47 o
   0  -3  18       66.75       76.63     13.92 o
   1  -3  18        0.00        1.01     11.90 o
   2  -3  18       57.89       36.39     15.26 o
  -1  -2  18       16.77       35.54     17.10 o
   0  -2  18      100.15       80.33     12.41 o
   1  -2  18      110.34       97.60     13.25 o
   2  -2  18       11.29       28.17     12.07 o
   3  -2  18        8.05       40.91     16.93 o
  -2  -1  18       28.08       31.96      7.05 o
  -1  -1  18        7.59       13.08      9.05 o
   0  -1  18       15.66       24.31     12.57 o
   1  -1  18       79.71       70.60     13.25 o
   2  -1  18      163.39      176.45     16.77 o
   3  -1  18      133.69      121.59     15.09 o
  -2   0  18       98.03       89.95     17.94 o
  -1   0  18       97.81       96.25     14.67 o
   0   0  18       44.93       55.74      8.02 o
   1   0  18        3.40       -8.22      8.22 o
   2   0  18        2.19       -9.22     13.58 o
   3   0  18       45.52       42.09     11.23 o
  -1   1  18       58.87       60.86      8.05 o
   0   1  18      110.17      111.98      8.07 o
   1   1  18      123.82      133.44      8.58 o
   2   1  18       71.49       43.60     12.74 o
   3   1  18        8.36       36.55     17.10 o
   4   1  18        1.29       30.18     19.45 o
  -1   2  18        1.48       10.28     15.00 o
   0   2  18        0.03        0.23      9.98 o
   1   2  18       11.15       17.81      5.08 o
   2   2  18       87.25       95.18     10.15 o
   3   2  18       73.82       78.98     14.92 o
   4   2  18       75.00       94.74     20.46 o
  -1   3  18      130.76      122.60     10.84 o
   0   3  18       46.98       60.79     14.25 o
   1   3  18       25.97       23.56     12.32 o
   2   3  18        7.94       50.85     10.96 o
   3   3  18        6.27       23.70      8.80 o
   4   3  18       20.00       33.03     19.62 o
  -1   4  18       21.77       12.22     11.48 o
   0   4  18       57.74       46.16     13.58 o
   1   4  18       47.12       48.44      9.14 o
   2   4  18      114.00      117.15     10.10 o
   3   4  18      108.19      114.58     10.24 o
   4   4  18        1.90       19.57     14.08 o
   0   5  18        0.13       17.90     35.12 o
   1   5  18        0.14       -0.92      9.64 o
   2   5  18       12.06       17.65     14.00 o
   3   5  18       96.71       75.55     10.40 o
   1   6  18       54.64       74.82     12.66 o
   2   6  18       18.89       15.57     10.23 o
   3   6  18        0.68       10.06      9.72 o
 
